# Supplementary material for: Blood Biochemical Responses to Acute Exercise: Findings from the Molecular Transducers of Physical Activity Consortium (MoTrPAC)
Source: bioRxiv. 2026 Mar 11:2026.03.02.704798. Preprint. [Version 2] doi: 10.64898/2026.03.02.704798 (PMC12980391; doi:10.64898/2026.03.02.704798)
Supplement: Supplement 1 [file media-1.xlsx]

## Sheet: Table S1
Table S1. Clinical Characteristics of the MoTrPAC Pre-COVID Blood Cohort by Biochemical Profiling Platform
Characteristic	Transcriptomics				Proteomics				Metabolomics
	Overall	CON	EE	RE	Overall	CON	EE	RE	Overall	CON	EE	RE
	N=1731	N=371	N=641	N=721	N=441	N=121	N=141	N=181	N=1751	N=371	N=651	N=731
Sex
Female	125 (72%)	31 (84%)	46 (72%)	48 (67%)	33 (75%)	9 (75%)	11 (79%)	13 (72%)	126 (72%)	31 (84%)	46 (71%)	49 (67%)
Male	48 (28%)	6 (16%)	18 (28%)	24 (33%)	11 (25%)	3 (25%)	3 (21%)	5 (28%)	49 (28%)	6 (16%)	19 (29%)	24 (33%)
Age (yrs)	41 (15)	42 (15)	41 (14)	40 (15)	43 (16)	52 (13)	40 (18)	39 (15)	41 (15)	42 (15)	42 (14)	40 (15)
Height (cm)	168 (9)	167 (8)	168 (9)	169 (10)	166 (10)	166 (9)	166 (11)	166 (10)	168 (9)	167 (8)	168 (9)	168 (10)
Weight (kg)	76 (14)	73 (13)	76 (13)	77 (14)	73 (12)	71 (11)	75 (15)	73 (10)	76 (14)	73 (13)	76 (13)	77 (14)
BMI (kg/m²)	26.9 (4.0)	26.2 (3.9)	27.0 (4.0)	27.1 (4.0)	26.6 (3.5)	25.8 (3.2)	27.4 (4.1)	26.6 (3.2)	26.9 (4.0)	26.2 (3.9)	27.0 (4.0)	27.2 (4.0)
Waist Circumference (cm)	92 (12)	89 (13)	92 (11)	93 (12)	91 (10)	88 (11)	92 (12)	92 (8)	92 (12)	89 (13)	93 (11)	93 (12)
Systolic BP (mmHg)	116 (12)	114 (11)	117 (11)	116 (12)	117 (11)	119 (13)	120 (10)	113 (11)	116 (12)	114 (11)	117 (11)	116 (12)
Diastolic BP (mmHg)	72 (8)	72 (8)	73 (9)	72 (8)	71 (8)	73 (9)	74 (7)	69 (8)	72 (8)	72 (8)	73 (9)	72 (8)
Hemoglobin A1c (%)	5.29 (0.30)	5.29 (0.21)	5.28 (0.31)	5.31 (0.32)	5.33 (0.29)	5.33 (0.18)	5.31 (0.37)	5.35 (0.28)	5.30 (0.30)	5.29 (0.21)	5.29 (0.32)	5.31 (0.32)
eGRF (mL/min/1.73 m²)	101 (20)	99 (19)	103 (18)	101 (22)	101 (18)	94 (18)	107 (19)	100 (17)	101 (20)	99 (19)	103 (18)	101 (22)
Cardiopulmonary Exercise Test (CPET)
VO2max (L/min)	1.86 (0.65)	1.73 (0.56)	1.90 (0.69)	1.90 (0.66)	1.82 (0.73)	1.64 (0.53)	1.92 (0.79)	1.86 (0.80)	1.86 (0.65)	1.73 (0.56)	1.90 (0.68)	1.89 (0.65)
VO2max (ml/min/kg)	25 (7)	24 (6)	25 (7)	25 (7)	25 (8)	23 (6)	25 (9)	25 (9)	24 (7)	24 (6)	25 (7)	25 (7)
Workload (Watts)	152 (51)	142 (40)	156 (54)	154 (53)	148 (59)	136 (42)	157 (63)	149 (68)	152 (50)	142 (40)	155 (53)	153 (52)
O2 Pulse (ml/beat)	10.7 (3.3)	10.0 (2.8)	10.9 (3.5)	10.8 (3.4)	10.4 (3.6)	9.9 (3.1)	10.8 (3.8)	10.5 (3.9)	10.6 (3.3)	10.0 (2.8)	10.9 (3.5)	10.8 (3.4)
RER	1.16 (0.08)	1.16 (0.08)	1.17 (0.07)	1.15 (0.08)	1.15 (0.07)	1.18 (0.09)	1.15 (0.05)	1.12 (0.07)	1.16 (0.08)	1.16 (0.08)	1.17 (0.07)	1.15 (0.08)
Strength Tests
Isometric Knee Extension Torque (Nm)	147 (57)	137 (53)	143 (53)	156 (60)	145 (44)	148 (39)	145 (53)	141 (42)	148 (57)	137 (53)	145 (54)	156 (60)
Hand Grip Strength (kg)	30 (11)	29 (8)	30 (11)	31 (12)	28 (12)	29 (11)	28 (12)	27 (13)	30 (11)	29 (8)	30 (11)	31 (12)
1 n (%); Mean (SD)

## Sheet: Table S2
Table S2. Clinical Characteristics of the MoTrPAC Pre-COVID Blood Cohort by Sex
Characteristic	Female	Male
	N = 1261	N = 491
Group
CON	31 (25%)	6 (12%)
EE	46 (37%)	19 (39%)
RE	49 (39%)	24 (49%)
Age (yrs)	41 (14)	42 (16)
Height (cm)	164 (6)	178 (7)
Weight (kg)	73 (12)	85 (13)
BMI (kg/m²)	26.9 (4.1)	26.9 (3.7)
Waist Circumference (cm)	90 (11)	96 (11)
Systolic BP (mmHg)	114 (11)	121 (11)
Diastolic BP (mmHg)	71 (8)	75 (9)
Hemoglobin A1c (%)	5.30 (0.31)	5.28 (0.28)
eGFR (mL/min/1.73 m²)	102 (19)	100 (21)
Cardiopulmonary Exercise Test (CPET)
VO2max (L/min)	1.58 (0.38)	2.59 (0.63)
VO2max (ml/min/kg)	22 (5)	31 (7)
Workload (Watts)	130 (31)	208 (47)
O2 Pulse (ml/beat)	9.2 (1.9)	14.4 (3.2)
RER	1.15 (0.08)	1.17 (0.07)
Strength Tests
Isometric Knee Extension Torque (Nm)	129 (43)	196 (58)
Hand Grip Strength (kg)	26 (7)	42 (10)
1 n (%); Mean (SD)

## Sheet: Table S3
Table S3. Metabolites by c-means clustering analyses
RESISTANCE				ENDURANCE
Cluster 1	Cluster 2	Cluster 3	Cluster 4	Cluster 1	Cluster 2	Cluster 3	Cluster 4
Xanthosine	3-Methyl-2-oxovaleric acid	Citrulline	1-Methylguanine	Citrulline	1-Methylguanine	Inosine	Xanthosine
Hypoxanthine	CAR 3:0	2-Aminobutyric acid	CAR 11:0	2-Aminobutyric acid	Uric acid	Leucine	Hypoxanthine
Malic acid	Ketoleucine	Leucine	CAR 6:0	N-Acetylhistidine	CAR 10:0	Isoleucine	Malic acid
Lactic acid	Succinic acid	Isoleucine	CAR 14:1;OH	gamma-Aminobutyric acid	Hydroxyoctanoic acid	beta-Leucine	Lactic acid
Alanine	CAR 4:0	N-Acetylhistidine	CAR 10:0	Aminobutyric acid	CAR 18:0;OH	Capric acid	Alanine
Xanthine	Cortisol	gamma-Aminobutyric acid	CAR 12:1	Phe-Phe	CAR 16:0	Hydroxydecanoic acid	Xanthine
Inosine	Ethanolamine	Aminobutyric acid	CAR 18:1	Leucine/Isoleucine	CAR 8:0;OH	LPC O-18:1	Pyruvic acid
Pyruvic acid	Phenylpyruvic acid	Phe-Phe	CAR 12:0	Valine	Indolelactic acid	Dodecenoic acid	Pantothenic acid
Pantothenic acid	11-Deoxycortisol	beta-Leucine	Hydroxyoctanoic acid	Serine	2-Hydroxybutyric acid	3-Hydroxybutyric acid	DMGV
DMGV	N-Acetyl-D-tryptophan	Capric acid	CAR 16:2	Ile-Ile	CAR 10:0;OH	Eicosapentaenoic acid	3-Methyl-2-oxovaleric acid
Uric acid	dUMP	Leucine/Isoleucine	CAR 10:1	Tryptophan	Pyridoxal	Octadecatrienoic acid	CAR 3:0
Glyceraldehyde 3-phosphate	FA 20:5;O3*	Valine	CAR 18:0;OH	Ornithine	Tetradecadienoic acid	LPC 18:0/0:0	Ketoleucine
cis-Aconitic acid	CAR 11:1	Hydroxydecanoic acid	CAR 16:0	Glutamine	FA 14:3;O*	CAR 20:3	CAR 11:0
CAR 2:0	Pregnenolone sulfate	Serine	CAR 14:2;OH	Piperine	Hydroxyproline	Ribothymidine	CAR 6:0
Isocitric acid	CAR 12:3	Ile-Ile	CAR 7:0	Phosphocreatine	Arachidonic acid	Docosatrienoic acid	Glyceraldehyde 3-phosphate
2-Oxoglutaric acid	N-Acetylputrescine	Piperine	CAR 14:0	LPC 0:0/14:0	CAR 6:0;OH	Pterin	CAR 14:1;OH
Proline	Aminoadipic acid	Phosphocreatine	CAR 16:3	Spermine	N-Acetylalanine	LPC 18:3	cis-Aconitic acid
Fumaric acid	Cortisone	Aminoisobutyric acid	CAR 8:0;OH	Aminoisobutyric acid	Octadecatetraenoic acid	Sebacic acid	Succinic acid
Citric acid	ST 27:2;O3	13-HODE	CAR 12:2	Asparagine	Hydroxytetradecanoic acid	Hexadecadienoic acid	CAR 12:1
Indolelactic acid	Tryptophan	FA 15:4;O*	CAR 14:2	Targinine	Glycoursodeoxycholic acid	Betaine	CAR 18:1
N-Acetylmethionine	Pterin	Glycoursodeoxycholic acid	CAR 14:1	CE 22:6	2-Aminocaprylic acid	LPE 18:1	CAR 4:0
Phenylacetic acid	Creatine	Ile-Glu	CAR 13:1	Niacinamide	Pentadecenoic acid	LPC 20:0/0:0	CAR 12:0
Methionine	FA 22:3;O*	sn-Glycero-3-phosphate	CAR 18:1;OH	Glycine	CAR 20:2	FA 18:2;O*	CAR 16:2
Creatinine	Tyrosine	Leu-Ile	CAR 18:3	LPE 20:3	Glycochenodeoxycholic acid	Cinnamoylglycine	CAR 10:1
N6-Acetyllysine	Pipecolic acid	Hyocholic acid	2-Hydroxybutyric acid	PE 34:2	Glycodeoxycholic acid/Glycochenodeoxycholic acid	Hexadecatrienoic acid	CAR 2:0
3-Hydroxybutyric acid	4-Aminohippuric acid	Pro-Phe	CAR 9:0	LPE 18:2	PE 34:1	Pipecolic acid	Cortisol
Kynurenic acid	DG 18:0_18:1	Biliverdin	Heptadecanedioic acid	Kynurenine	SM 18:1;O2/19:1	CMP	Ethanolamine
2-Hydroxyglutaric acid	Maleic acid	S-Methylcysteine S-oxide	CAR 10:0;OH	Carnitine	FA 22:6;O*	13-HODE	Phenylpyruvic acid
CAR 5:0	Ectoine	LPE 18:1/0:0	CAR 18:2	Leu-Ile	Cer 19:1;O2/24:0	NAGly 18:2(9Z,12Z)	CAR 14:2;OH
N1-Acetylspermidine	CE 22:6	Indoleacrylic acid	NAGly 18:1(9Z)	Pro-Phe	PC 33:3	Phenyllactic acid	CAR 7:0
N-Acetylleucine	Trigonelline	Glycochenodeoxycholic acid	Pyridoxal	7alpha-Hydroxy-4-cholesten-3-one	CAR 5:0;OH	LPE 22:5	11-Deoxycortisol
Citric acid/Isocitric acid	TG 18:1/18:1/18:1	Fructose 6-phosphate	Tetradecadienoic acid	Biliverdin	Cystine	LPC 20:1	Isocitric acid
Ribothymidine	SM 18:1;O2/16:1	TG 54:2	FA 14:3;O*	LPE 17:0	Trimethylamine N-oxide	CAR DC3:0;2Me	CAR 14:0
PC P-34:2 or PC O-34:3	Kynurenine	FA 20:4;O*	CAR 16:1	S-Methylcysteine S-oxide	Cer 41:1;O2	Ile-Glu	CAR 16:3
CAR 5:1	Indole-4-carboxaldehyde	Glycodeoxycholic acid/Glycochenodeoxycholic acid	Hydroxydodecanoic acid	LPE 18:1/0:0	SM 18:1;O2/22:3	Ectoine	N-Acetyl-D-tryptophan
Glutamine	DG 18:1_20:4	TG 56:2	Hydroxyproline	Indoleacrylic acid	Pro-Tyr	Trigonelline	2-Oxoglutaric acid
LPC 18:3	Dehydroepiandrosterone sulfate	Cer 19:1;O2/24:0	LPC O-18:1	O-Ethylhomoserine	PI 40:5	CAR 18:0	Proline
3-Dehydroxycarnitine	3-Hydroxyanthranilic acid	Cholic acid	Tetracosatetraenoic acid	LPC 22:6	PE P-40:6 or PE O-40:7	Guanidoacetic acid	CAR 12:2
Betaine	Carnitine	2-Piperidinone	Hexadecenoic acid	LPC O-16:0	PC 32:2	Histidine	CAR 14:2
N-Acetylalanine	5-Hydroxyindoleacetic acid	Muricholic acid	Dodecenoic acid	LPE 16:0/0:0	PC P-36:5 or PC O-36:6	TG 18:1/18:1/18:1	Fumaric acid
PC O-35:1	FA 20:5;O2*	PC 18:1_20:4	Eicosapentaenoic acid	TG 54:2	N,N-Diphenylguanidine	SM 18:1;O2/16:1	CAR 14:1
CMP	PC 40:1	PE 18:0_18:1	Octadecatrienoic acid	TG 56:2	alpha-Tocoquinone	Indole-4-carboxaldehyde	dUMP
LPC 0:0/14:0	PI 36:4	Cer 41:1;O2	LPC 18:0/0:0	Homocysteine	SM 18:1;O2/23:2	Dehydroepiandrosterone sulfate	Citric acid
1-Methylguanosine	PC 42:6	PC 18:1_18:2	CAR 4:0;OH	Indole-3-methyl acetate	Cer 18:1;O2/22:0	LPE 16:1	FA 20:5;O3*
Phenylalanine	7alpha-Hydroxy-4-cholesten-3-one	DG 16:0_18:1	Heptadecenoic acid	Spermidine	Ursodeoxycholic acid	Hyocholic acid	CAR 13:1
Ureidopropionic acid	PI 38:4	PE 36:1	CAR 8:0	LPC 16:1	Retinoic acid	PC 40:1	CAR 18:1;OH
4-Pyridoxic acid	Glucose	13-cis-Retinoic acid	CAR 12:0;OH	Lignoceric acid	Glycodeoxycholic acid	PI 36:4	CAR 18:3
Phenyllactic acid	DG 36:3	CE 20:4	Ornithine	LPE 20:4	SM 18:1;O2/18:0	PC 42:6	N-Acetylmethionine
Alloisoleucine	DG 18:1_18:1	Putrescine	CAR 20:3	PE 36:4	Eicosatetraenoic acid	SM 18:1;O2/14:1	Phenylacetic acid
Acisoga	PC 34:3	PC 18:1_20:3	Docosatetraenoic acid	LPE 18:0	PC P-35:1 or PC O-35:2	Lauric acid	CAR 9:0
CAR DC3:0;2Me	PE 40:6	Threonine	Eicosenoic acid	2-Piperidinone	Palmitoyl-EA	PI 40:6	Heptadecanedioic acid
N-Acetylarginine	LPE 16:0/0:0	Tricosylic acid	Docosadienoic acid	LPC 14:0/0:0	PS 40:7	PI 38:4	CAR 18:2
N-Methyl-D-aspartic acid	PI 38:5	Taurochenodeoxycholic acid	FA 14:2;O*	Cysteine	GlcCer 18:2;O2/22:0	SM 18:1;O2/18:1	CAR 11:1
Citramalic acid	N-Acetylornithine	TG 49:0	Docosatrienoic acid	PC 18:1_20:4	PC 16:0_18:1	Behenic acid	Pregnenolone sulfate
Guanidoacetic acid	C16 Sphingosine	Cer 18:1;O2/22:0	Tetracosahexaenoic acid	Hexacosatetraenoic acid	FA 22:7;O*	SM 18:1;O2/14:0	NAGly 18:1(9Z)
PC P-32:0 or PC O-32:1	Homocysteine	Tauroursodeoxycholic acid	Sebacic acid	LPC 20:5	DG 18:2_20:4	LPC 0:0/18:0	Methionine
Histidine	DG 34:3	Dodecadienoic acid	CAR 14:0;OH	UMP	gamma-Glutamyltyrosine	Hydroxyhexadecanoic acid	Creatinine
Taurine	PC 40:4	Aspirin	Hexadecadienoic acid	LPE 22:6	LPE O-16:1	PE 40:6	CAR 12:3
DG 40:6	LPC 16:1	Ursodeoxycholic acid	Tetracosapentaenoic acid	13-cis-Retinoic acid	PC 17:0_20:4	PS P-36:1 or PS O-36:2	CAR 16:1
FA 20:3;O*	Rosmarinic acid	Cer 18:1;O2/25:0	Arachidonic acid	CE 20:4	PE O-18:2/20:4	Fructose 6-phosphate	Hydroxydodecanoic acid
Lys-Gly	TG 54:4	TG 56:1	CAR 6:0;OH	CE 20:5	PE 32:1	PI 38:5	N-Acetylputrescine
Glutamic acid	Cystathionine	Glycodeoxycholic acid	Tetracosadienoic acid	PC 18:1_20:3	Cer 18:2;O2/23:0	N-Acetylornithine	Aminoadipic acid
DG 38:5	LPC 14:0/0:0	5-Hydroxy-tryptophan	Phe-Trp	Threonine	LPC 26:0	FA 20:4;O*	Tetracosatetraenoic acid
SM 44:4;O2	PS P-36:2 or PS O-36:3	LPC 19:0/0:0	LPE 18:1	PE 36:2	PE P-38:4 or PE O-38:5	C16 Sphingosine	Hexadecenoic acid
PC P-34:0 or PC O-34:1	FA 26:5;O2*	TG 54:1	LPC 20:0/0:0	Tricosylic acid	PC O-32:1	PC O-30:0	Cortisone
SM 18:1;O2/14:1	Cysteine	FA 24:1;O2*	FA 16:1;O2*	LPC 18:1	PE P-36:4 or PE O-36:5	SM 18:1;O2/22:2	N6-Acetyllysine
DG 18:1_22:6	N-Acetylvaline	TG 16:0_18:0_18:0	Nonadecenoic acid	LPC 20:4	PE O-40:6	TG 56:5	Kynurenic acid
NAGly 14:0	DG 38:4	Adipic acid	LPC 22:1	Homoarginine	TG 56:10	PC 40:4	CAR 4:0;OH
Methylimidazoleacetic acid	Trimethylamine N-oxide	LPE 0:0/18:1	Octadecatetraenoic acid	ATP	N,N-Dicyclohexylamine	SM 18:1;O2/22:1	2-Hydroxyglutaric acid
N-Acetylisoputreanine	PI 38:3	PE O-36:4	FA 18:2;O*	TG 49:0	SM 18:1;O2/20:0	TG 54:4	CAR 5:0
SM 18:1;O2/18:1	Guanine	TG 58:2	Cinnamoylglycine	LPE 18:0/0:0	PE 34:0	PS P-36:2 or PS O-36:3	N1-Acetylspermidine
sn-Glycero-3-phosphocholine	FA 24:2;O2*	Ala-Leu	Hexadecatrienoic acid	Phosphoserine	SM 18:1;O2/22:0	PE P-38:5 or PE O-38:6	Heptadecenoic acid
SM 18:1;O2/14:0	PI 40:5	PC 18:0_20:4	Hydroxytetradecanoic acid	Oxidized glutathione	PE P-38:6 or PE O-38:7	PI 38:3	CAR 8:0
LPC O-16:0	PC 41:6	3-Hydroxybenzoic acid	Spermine	LPC 0:0/22:6	Gluconic acid	PE 18:0_18:1	ST 27:2;O3
PS P-36:1 or PS O-36:2	p-Methylhippuric acid	Pyridoxamine	CAR 13:0	Aspirin	PC P-38:6 or PC O-38:7	PC 18:1_18:2	N-Acetylleucine
PC P-30:0 or PC O-30:1	SM 18:1;O2/17:1	SM 34:0;O2	NAGly 18:2(9Z,12Z)	LPC 24:0	PE O-17:1/20:4	PE 36:1	CAR 12:0;OH
Hydroxyphenyllactic acid	CE 20:5	gamma-Glutamyltyrosine	PC 30:2	LPE 0:0/18:0	Hyodeoxycholic acid	FA 24:2;O2*	Docosatetraenoic acid
PC 32:0	Homocitrulline	TG 52:1	FA 18:2;O2*	LPC 18:0	SM 18:1;O2/21:0	N4-Acetylcytidine	Eicosenoic acid
1-Methylhistamine	DG 36:2	PC 18:2_20:1	Docosapentaenoic acid	Cer 18:1;O2/25:0	PC O-31:1	PC 41:6	Docosadienoic acid
SM 18:1;O2/19:1	PC P-34:1 or PC O-34:2	Tauromuricholic acid	Asparagine	UDP-glucose	TG 16:0_17:1_18:1	p-Methylhippuric acid	FA 14:2;O*
CAR DC6:0	DG 18:1_18:2	TG 58:1	LPE 22:5	TG 56:1	GlcCer 18:1;O2/20:0	SM 18:1;O2/17:1	Citric acid/Isocitric acid
PC O-30:0	TG 14:0_16:0_22:6	TG 14:0_16:0_17:0	FA 19:2;O2*	5-Hydroxy-tryptophan	MG 14:0	Putrescine	PC P-34:2 or PC O-34:3
Hypotaurine	5alpha-Androstane-3alpha-ol-17-one sulfate	gamma-Glutamylmethionine	LPC 20:1	LPE 18:3	SM 35:0;O2	PI 34:2	CAR 5:1
SM 18:1;O2/22:2	LPC 0:0/22:6	PC 36:3	Targinine	LPC P-16:0 or LPC O-16:1	EPC 16:1;O2/18:0	Homocitrulline	Tetracosahexaenoic acid
PC P-38:5 or PC O-38:6	LPC 24:0	3-Methoxytyrosine	Niacinamide	TG 54:1	PC 14:0_16:0	PC P-34:1 or PC O-34:2	CAR 14:0;OH
1-Methyladenosine	LPC 18:0	CE 20:2	Glycine	FA 24:1;O2*	1-Methyl nicotinamide	PE 17:0_18:1	Tetracosapentaenoic acid
SM 18:1;O2/22:1	PC 37:3	Triethanolamine	Tetradecenoic acid	TG 16:0_18:0_18:0	PE O-34:2	TG 14:0_16:0_22:6	3-Dehydroxycarnitine
LPE 18:0	PC O-35:2	TG 16:0_18:0_18:1	LPE 20:3	Adipic acid	CAR DC5:0	Palmitoleic acid	Tetracosadienoic acid
PC O-32:0	PC 38:1	Deoxycholic acid	CAR 18:0	TG 58:2	SM 18:1;O2/19:0	5alpha-Androstane-3alpha-ol-17-one sulfate	Phe-Trp
CAR 5:0;OH	Cer 40:0;O2	TG 16:0_16:0_18:1	2-Aminocaprylic acid	AMP	PC 31:0	Tauroursodeoxycholic acid	Creatine
Cystine	SM 36:2;O2	Glycohyodeoxycholic acid	PE 34:2	Ala-Leu	Cer 18:1;O2/19:0	N-Methyl-proline	FA 16:1;O2*
PE P-38:5 or PE O-38:6	PC 17:0_18:2	Hyodeoxycholic acid	Pentadecenoic acid	3-Hydroxybenzoic acid	Oxaloacetic acid	Dodecadienoic acid	FA 22:3;O*
4-Acetamidobutanoic acid	PC P-32:1 or PC O-32:2	Glu-Phe	Pentadecylic acid	LPC 24:0/0:0	Ile-Val	Pseudouridine	Nonadecenoic acid
PE O-37:2	PC 36:1	TG 16:0/16:0/16:0	LPE 18:2	LPE 16:0	PC O-36:5	Docosenoic acid	Tyrosine
LPC 20:5	PS 40:7	PI 36:3	CAR 20:2	Pyridoxamine	gamma-Glutamylleucine	PC P-38:4 or PC O-38:5	LPC 22:1
SM 18:1;O2/22:3	PC 38:2	TG 54:3	CAR 20:1	LPC 15:0/0:0	PC O-40:4	PI 36:2	PC O-35:1
N4-Acetylcytidine	PI 36:1	PC 16:0_20:4	LPE 16:1	SM 34:0;O2	CAR 8:1	Oleoyl-EA	CAR 13:0
PE P-40:6 or PE O-40:7	LPC 24:0/0:0	Glycolithocholic acid	L-Urobilin	Tauromuricholic acid	gamma-Glutamylisoleucine	C1-DeoxyCer 18:0;O/24:1	1-Methylguanosine
Hex3Cer 18:1;O2/18:0	LPC 15:0/0:0	TG 16:0_17:1_18:1	Linoleic acid	LPC 0:0/20:3	PE P-40:4 or PE O-40:5	PC 38:1	FA 15:4;O*
DG 16:1_18:1	FA 19:3;O2*	Cytidine	Eicosatrienoic acid	PE 38:6	PE O-20:1/22:5	PC P-32:1 or PC O-32:2	Phenylalanine
PC 32:2	Cer 18:2;O2/23:0	Octacosaheptaenoic acid	LPE 17:0	PE O-35:3	PI 37:4	SM 18:1;O2/20:2	Ureidopropionic acid
PC P-36:5 or PC O-36:6	DG 36:4	LPC 18:2	Lauric acid	TG 58:1	Theophylline	PC 36:1	4-Pyridoxic acid
N,N-Diphenylguanidine	LPC 26:0	Taurocholic acid	PI 40:6	TG 14:0_16:0_17:0	PC 42:2	LPE 0:0/18:1	PC 30:2
PC O-42:2	Heneicosatrienoic acid	LPC 18:2/0:0	Heneicosapentaenoic acid	gamma-Glutamylmethionine	PC O-38:4	PE O-36:4	Alloisoleucine
PE O-39:6	LPC 0:0/20:3	Arginine	Nonadecadienoic acid	Taurohyodeoxycholic acid	Cer 20:1;O2/24:0	PE 18:0_22:6	FA 18:2;O2*
PE 17:0_18:1	PE O-35:3	TG 40:0	O-Ethylhomoserine	3-Methoxytyrosine	GlcCer 18:1;O2/18:0	PC 38:2	Docosapentaenoic acid
SM 18:1;O2/23:2	DG 38:3	Ile-Val	LPC 22:6	2-Hydroxy-3-methylbutyric acid	TG 12:0_12:0_14:0	PI 36:1	4-Aminohippuric acid
PC P-36:4 or PC O-36:5	FA 14:4;O3*	TG 16:0_16:0_18:0	Behenic acid	CE 20:2	SM 36:0;O2	SM 30:1;O2	FA 19:2;O2*
Thiamine	Taurohyodeoxycholic acid	TG 58:5	LPC 0:0/18:0	Triethanolamine	PE O-35:2	PC 18:0_20:4	Acisoga
1-Methyluric acid	DG 34:1	PC 18:1/18:1	Hydroxyhexadecanoic acid	Urocanic acid	alpha-Tocopherol	TG 52:1	DG 18:0_18:1
LPE 18:0/0:0	2-Hydroxy-3-methylbutyric acid	gamma-Glutamylisoleucine	PE 34:1	TG 16:0_18:0_18:1	PC O-18:1/18:2	FA 19:3;O2*	Maleic acid
N-Methyl-proline	Choline phosphate	PS 18:0_18:1	FA 22:6;O*	TG 16:0_16:0_18:1	PC O-36:2	PC P-36:3 or PC O-36:4	N-Acetylarginine
Pseudouridine	PE O-40:6	N(2)-Acetyllysine	TG 56:5	Glycohyodeoxycholic acid	MG 16:0	PC 18:2_20:1	N-Methyl-D-aspartic acid
PC P-38:4 or PC O-38:5	Cer 17:1;O2/24:1	ST 24:1;O3	Indole-3-methyl acetate	N(6)-Methyllysine	PC 44:4	Heneicosatrienoic acid	sn-Glycero-3-phosphate
N(6),N(6)-Dimethyl-lysine	PC 42:10	TG 12:0_14:0_16:0	Spermidine	TG 16:0/16:0/16:0	PE O-18:1/20:5	PC 35:4	Tetradecenoic acid
DG 18:2_18:2	SM 18:1;O2/16:0	FA 22:4;O2*	Lignoceric acid	PI 36:3	Tetracosenoic acid	Deoxyguanosine	Citramalic acid
C1-DeoxyCer 18:0;O/24:1	5-Acetylamino-6-amino-3-methyluracil	Theophylline	LPE 20:4	Deoxyuridine	TG 16:0_16:0_22:6	PC 36:3	PC P-32:0 or PC O-32:1
Cer 18:1;O2/20:1	PI 38:6	TG 44:3	PE 36:4	LPC 22:0	GlcCer 18:2;O2/23:0	Cer 17:1;O2/24:1	Taurine
LPC P-16:0 or LPC O-16:1	LPC 22:0	FA 18:3;O*	PC 33:3	LPC 0:0/16:0	PE 38:4	Deoxycholic acid	Pentadecylic acid
SM 18:1;O2/18:0	Glycidyl linoleate	Cer 20:1;O2/24:0	Hexacosatetraenoic acid	PC 16:0_20:4	TG 55:5	PC 42:10	DG 40:6
PC P-35:1 or PC O-35:2	LPC 0:0/16:0	TG 42:2	UMP	Campesterol ester 18:2	PC 33:0	MG 18:1	FA 20:3;O*
SM 18:1;O2/20:2	SM 39:1;O2	PC P-18:1/20:4	Pro-Tyr	Cytidine	Cer 18:2;O2/22:0	SM 18:1;O2/16:0	Lys-Gly
GlcCer 18:2;O2/22:0	PC 38:7	TG 12:0_12:0_14:0	LPE 22:6	TG 54:7	Hexacosadienoic acid	SM 18:1;O2/17:0	DG 18:1_20:4
PC P-35:2 or PC O-35:3	PC O-36:1	TG 52:2	alpha-Tocoquinone	Hex3Cer 18:1;O2/24:0	PE O-16:1/20:4	Glu-Phe	Glutamic acid
SM 30:1;O2	PC O-37:5	PC O-37:4	PI 34:2	Octacosaheptaenoic acid	PC 30:1	PI 38:6	DG 38:5
DG 18:2_20:4	SM 32:2;O2	N-Acetylneuraminic acid	PE 36:2	LPC 18:2	Octacosapentaenoic acid	TG 54:3	3-Hydroxyanthranilic acid
PE 18:0_20:3	1,3-Dimethyluric acid	TG 50:3	Hippuric acid	Dimethylglycine	PE 18:0_18:2	Glycidyl linoleate	CAR 20:1
PC P-36:3 or PC O-36:4	SM 43:1;O2	Cer 43:2;O2	LPC 18:1	CAR 24:0	1-Methylxanthine	SM 39:1;O2	5-Hydroxyindoleacetic acid
LPE O-16:1	Hex3Cer 18:1;O2/24:0	PC O-18:1/18:2	Hexacosahexaenoic acid	PI 18:0_18:2	PE P-34:1 or PE O-34:2	Glycolithocholic acid	SM 44:4;O2
PE P-38:4 or PE O-38:5	Indoleacetic acid	Cholesterol sulfate	LPC 20:4	LPC 18:2/0:0	Cer 18:2;O2/24:0	TG 18:1_18:2_18:2	FA 20:5;O2*
PC O-32:1	Uracil	(E,E)-Trichostachine	Homoarginine	Arginine	Cer 18:1;O2/24:1	PC 38:7	L-Urobilin
PE P-36:4 or PE O-36:5	CAR 24:0	FA 20:1;O*	Palmitoleic acid	TG 40:0	GTP	PC O-37:5	PC P-34:0 or PC O-34:1
PC 30:0	DG 16:0_18:2	TG 55:5	ATP	TG 55:6	PE O-16:1/18:1	SM 32:2;O2	Linoleic acid
Phosphoethanolamine	3-Indolepropionic acid	SM 38:3;O2	Phosphoserine	2-Deoxy-glucose	Paraxanthine	SM 43:1;O2	DG 18:1_22:6
PC 33:2	PC O-40:4	PI 18:0_20:3	Oxidized glutathione	Retinol	Choline	Taurocholic acid	Eicosatrienoic acid
FA 20:5;O*	CAR 8:1	SM 34:0;O3	LPE 0:0/18:0	LPC 20:3/0:0	PC 29:0	Uracil	NAGly 14:0
Myristoleic acid	SM 39:2;O2	CE 18:2	S-Allylcysteine	TG 16:0_16:0_18:0	N-6-Trimethyllysine	Hexose	Methylimidazoleacetic acid
SM 18:1;O2/20:0	PC O-28:0	TG 16:0_16:0_18:2	Docosenoic acid	TG 58:5	PC 42:9	LPC P-18:0 or LPC O-18:1	Glucose
PE 34:0	PC 44:5	Cer 18:1;O2/16:0	PI 36:2	LPC O-18:0	TG 56:6	PC 31:1	Heneicosapentaenoic acid
SM 18:1;O2/22:0	PC O-36:3	1-Methylxanthine	Retinoic acid	PC O-28:0	Sarcosine	PC 18:1/18:1	Nonadecadienoic acid
5'-Methylthioadenosine	PC 34:1	PC O-16:1/20:4	UDP-glucose	PS 18:0_18:1	FA 11:3;O*	SM 18:1;O2/18:3	DG 36:3
PE P-38:6 or PE O-38:7	PC 42:2	GTP	Oleoyl-EA	N(2)-Acetyllysine	PC O-38:3	SM 39:2;O2	N-Acetylisoputreanine
Cer 18:1;O2/14:0	SM 33:2;O2	TG 46:4	LPE 18:3	ST 24:1;O3	SM 32:0;O2	TG 55:4	DG 18:1_18:1
PC P-38:6 or PC O-38:7	PC O-38:4	HexCer 41:0;O3	Eicosatetraenoic acid	Undecanedioic acid	SM 42:3;O2	PE O-16:1/22:4	sn-Glycero-3-phosphocholine
PE O-17:1/20:4	LPC 20:5/0:0	TG 44:0	Palmitoyl-EA	Phosphoglyceric acid	PC 38:5	PC 44:5	PC 34:3
SM 18:1;O2/17:0	Bilirubin	Paraxanthine	PE 18:0_22:6	TG 12:0_14:0_16:0	TG 16:0_18:2_22:6	FA 22:4;O2*	PC P-30:0 or PC O-30:1
Cer 18:1;O2/18:1	PC O-40:5	PC O-38:5	AMP	Linoleoyl-EA	FA 11:4;O*	PC O-36:3	Hydroxyphenyllactic acid
SM 18:1;O2/21:0	DG 18:2_20:2	PI 18:1_18:2	PC 16:0_18:1	TG 42:2	Cer 39:1;O2	PC 34:1	PC 32:0
PC O-18:0/16:0	SM 44:3;O2	Tetracosatrienoic acid	FA 22:7;O*	LPC 20:5/0:0	PE 18:0_20:4	TG 44:3	1-Methylhistamine
PC 39:4	NAD+	ST 27:3;O3	LPE 16:0	PC P-18:1/20:4	EPA	TG 52:2	CAR DC6:0
PC O-31:1	PE O-37:5	TG 46:0	PC 17:0_20:4	PC O-37:4	Pro-Lys	PC O-40:5	Hypotaurine
GlcCer 18:1;O2/20:0	SM 36:1;O2	PC O-16:1/20:3	PE O-18:2/20:4	N-Acetylneuraminic acid	Oleamide	SM 44:3;O2	Cholic acid
EPC 16:1;O2/18:0	PC O-36:2	Octadecenoic acid	PE 32:1	TG 50:3	PC O-18:2/20:4	NAD+	DG 34:3
3-Methylxanthine	PC 38:0	PC 16:0_22:4	Myristic acid	Cer 41:0;O2	Cer 18:1;O2/24:0	PC 38:0	PC P-38:5 or PC O-38:6
CAR DC5:0	PC 30:3	PC O-16:1/22:4	PC 35:4	Cer 43:2;O2	TG 18:0_18:1_22:4	PC O-35:3	Rosmarinic acid
PI 34:1	PC 44:4	NAGly 12:0	PE 38:6	Cholesterol sulfate	GMP	PE O-18:1/20:4	1-Methyladenosine
PC 32:3	CAR 26:0	Trimethylbenzene	Deoxyguanosine	PE O-37:5	PE O-18:1/22:6	PE P-34:2 or PE O-34:3	PC O-32:0
PC 31:0	PE O-18:1/20:4	SM 40:0;O2	TG 56:10	(E,E)-Trichostachine	Tetradecylamine	Symmetric dimethylarginine	Cystathionine
Allantoin	TG 14:0_16:0_18:1	EPA	Urocanic acid	FA 20:1;O*	PE O-36:2	LPC 22:6/0:0	Muricholic acid
LPC P-18:0 or LPC O-18:1	PC O-38:6	LPC 18:1/0:0	N,N-Dicyclohexylamine	Dimethylarginine	PC O-17:1/18:2	PC O-38:6	FA 26:5;O2*
Cer 18:1;O2/19:0	ST 27:1;O3	Cer 18:1;O2/24:0	MG 18:1	CAR 26:0	3-Hydroxyphenyl valeric acid	Tributylamine	N-Acetylvaline
PC O-36:5	PC 33:0	PE 18:0/18:0	SM 34:3;O2	25-Hydroxycholesterol	PC O-18:0/22:4	TG 56:8	DG 38:4
LPC O-18:0	PC 34:0	LPC 20:2/0:0	Gluconic acid	LPC 20:0	PC 18:0_22:6	PC 34:0	4-Acetamidobutanoic acid
DG 36:5	PC 38:6	Imidazolepropionic acid	N(6)-Methyllysine	LPC 16:2	PC O-42:6	PC 38:6	PE O-37:2
SM 18:1;O2/18:3	Cer 18:2;O2/22:0	D-Urobilinogen	PC O-16:0/18:2	SM 38:3;O2	PE O-18:2/24:6*	Hex3Cer 18:1;O2/16:0	Guanine
PE P-40:4 or PE O-40:5	Hexacosatrienoic acid	PE O-20:1/22:4	Deoxyuridine	PI 18:0_20:3	IMP	PC 38:3	DG 16:0_18:1
Cer 18:1;O2/16:1	PE O-16:1/20:4	TG 42:1	Campesterol ester 18:2	SM 34:0;O3	SM 41:0;O2	TG 53:5	Hex3Cer 18:1;O2/18:0
PE O-16:1/22:4	Hex3Cer 18:1;O2/16:0	ST 24:1;O5	Mesobilirubinogen	CE 18:2	SM 44:2;O2	TG 46:2	DG 16:1_18:1
PE O-20:1/22:5	PC 38:3	FA 18:0;O*	MG 14:0	LPC 22:5/0:0	N-Acetylglutamic acid	Glu-Lys	PC O-42:2
PC 39:6	PE 18:0_18:2	PC 18:0_22:5	SM 35:0;O2	Hexacosatrienoic acid	Acetylphosphate	PE O-40:5	PE O-39:6
GlcCer 18:1;O2/18:0	PC O-36:4	PC O-17:1/18:2	TG 18:1_18:2_18:2	Palmitoleoyl-EA	SM 43:3;O2	Cer 18:1;O2/16:0	Hippuric acid
PE O-35:2	PE O-40:5	Taurodeoxycholic acid	PC 14:0_16:0	TG 16:0_16:0_18:2	TG 18:0_18:1_22:6	PS 38:3	DG 36:2
FA 11:2;O2*	FAPy-adenine	PC 16:0_22:6	TG 54:7	3-Methylhistidine	Sphinganine 1-phosphate	SM 34:2;O2	DG 18:1_18:2
N2,N2-Dimethylguanosine	CE 18:1	TG 44:1	1-Methyl nicotinamide	Lysine	SM 32:1;O2	PE 40:7	Hexacosahexaenoic acid
Serotonin	LPC 0:0/22:5	LPE 20:0	PE O-34:2	PC O-16:1/20:4	DG 18:2_18:3	PS 36:1	PC P-36:4 or PC O-36:5
MG 16:0	Cer 18:2;O2/24:0	PE O-16:1/22:6	SM 18:1;O2/19:0	FAPy-adenine	Cer 18:0;O2/24:0	TG 46:3	Thiamine
PE O-18:1/20:5	SM 34:2;O2	Monoethylglycinexylidide	Dimethylglycine	CE 18:1	TG 58:10	PE O-18:0/22:5	1-Methyluric acid
PC O-40:6	2-Acetylpyrrolidine	LPC 0:0/18:2	Hexose	LPC 0:0/22:5	PC 39:5	PC 35:2	Taurochenodeoxycholic acid
PC O-35:3	PE O-16:1/18:1	PC 18:0_22:6	PI 18:0_18:2	TG 58:7	LPC 17:0/0:0	Adenosine	S-Allylcysteine
Nicotinic acid	PE 40:7	PI 18:1/18:1	Oxaloacetic acid	TG 46:4	PC 37:6	PC 38:4	PC 37:3
Proline betaine	PE O-18:0/22:5	TG 15:0_16:0_16:0	TG 55:6	LPC 20:3	HexCer 18:1;O2/24:1	PC 36:4	N(6),N(6)-Dimethyl-lysine
PE P-34:2 or PE O-34:3	N-6-Trimethyllysine	PE 36:3	gamma-Glutamylleucine	HexCer 41:0;O3	PC O-15:1/20:4	5-Hydroxytryptophol	PC O-35:2
TG 16:0_20:4_22:6	PC 42:5	LPC 20:4/0:0	2-Deoxy-glucose	TG 44:0	TG 51:4	Octadecenoic acid	DG 18:2_18:2
GlcCer 18:2;O2/23:0	PC 42:9	1-Methylhistidine	Retinol	PC 42:5	PC 35:1	Methionine sulfoxide	Cer 18:1;O2/20:1
Tributylamine	Sarcosine	PE P-18:0/22:4	LPC 20:3/0:0	HexCer 18:1;O2/22:1	PE 17:0_18:3	PC 37:1	Cer 40:0;O2
PE 38:4	HexCer 18:1;O2/22:1	9S-HODE	PC 31:1	FAD	SM 38:0;O2	PC O-16:1/22:4	LPC 19:0/0:0
TG 56:8	PC 38:4	CE 22:4	Isoquinoline-1,5-diol	PC O-38:5	N-Acetylserine	FA 26:1;O2*	SM 36:2;O2
Hexacosadienoic acid	PC 36:4	Cer 18:0;O2/24:0	Undecanedioic acid	PE O-18:1/18:1	PI 18:0_22:6	PC 33:1	PC 17:0_18:2
PC 30:1	PE O-18:1/18:1	HexCer 41:1;O2	Phosphoglyceric acid	LPC 0:0/20:4	SM 41:2;O2	FA 17:2;O2*	PC P-35:2 or PC O-35:3
TG 53:5	LPC 0:0/20:4	Pyroglutamic acid	TG 55:4	Sphingosine 1-phosphate	CAR 20:0	PC O-16:0/16:0	PE 18:0_20:3
PC O-38:2	LPC 15:0	Asp-Leu	Cytosine	PI 18:1_18:2	PE O-36:1	Imidazolepropionic acid	DG 36:4
Hex2Cer 18:1;O2/24:0	SM 32:0;O2	TG 16:0_18:1_18:2	PI 37:4	LPC 15:0	TG 16:0_18:0_22:6	PC 32:1	Myristic acid
3-Methylhistidine	PC 42:7	bis(2-Ethylhexyl)phthalic acid	Linoleoyl-EA	PC 42:7	Cer 42:1;O2	SM 38:2;O2	PC 30:0
PE P-34:1 or PE O-34:2	SM 40:3;O2	TG 53:4	PE 16:0_18:2	Tetracosatrienoic acid	PE O-20:0/18:2	PC 36:2	DG 38:3
PS 38:3	SM 42:3;O2	TG 56:3	FA 26:3;O2*	ST 27:3;O3	PE 18:1_22:5	D-Urobilinogen	Phosphoethanolamine
PE P-35:2 or PE O-35:3	PC 16:0_24:6*	TG 53:1	SM 36:0;O2	TG 46:0	TG 48:2	PE O-20:1/22:4	FA 14:4;O3*
Cer 18:1;O2/24:1	PC 40:6	SM 42:2;O2	Cer 41:0;O2	PC O-16:1/20:3	Octadecadienoic acid	PS 38:4	DG 34:1
PS 36:1	PC O-37:3	FA 20:3;O2*	alpha-Tocopherol	SM 40:3;O2	SM 33:1;O2	SM 36:3;O2	Choline phosphate
TG 48:5	PC 38:5	CAR 26:1	Tetracosenoic acid	SM 33:0;O2	FA 22:4;O4*	SM 38:1;O2	PC 33:2
PC 35:2	5-Hydroxytryptophol	FA 18:1;O2*	Dimethylarginine	PI 18:0_20:4	CE 22:5	ST 24:1;O5	FA 20:5;O*
TG 56:6	TG 16:0_18:2_22:6	TG 16:0_18:2_18:3	25-Hydroxycholesterol	trans-Cyclohexane-1,2-diol	SM 42:1;O3	TG 51:2	Myristoleic acid
GlcCer 18:1;O2/22:0	trans-Cyclohexane-1,2-diol	SM 39:0;O2	Symmetric dimethylarginine	PC 16:0_22:4	Monoethylhexyl phthalic acid	LPC 22:5	SM 34:3;O2
FA 11:3;O*	PC 37:1	Diethanolamine	TG 16:0_16:0_22:6	NAGly 12:0	LPC O-18:2	PE O-18:1/22:4	5'-Methylthioadenosine
SM 41:3;O2	Cer 39:1;O2	Glycocholic acid	LPC 22:6/0:0	Trimethylbenzene	Palmitic acid	PE O-16:1/22:6	Cer 18:1;O2/14:0
SM 18:1;O2/21:2	PC 34:4	N-Acetylserotonin	LPC 20:0	PC 34:4	PE P-34:0 or PE O-34:1	TG 54:6	5-Acetylamino-6-amino-3-methyluracil
PC O-38:3	LPC 0:0/20:2	PC 16:0_18:2	LPC 16:2	SM 40:0;O2	TG 54:8	PC O-40:3	Cer 18:1;O2/18:1
TG 18:1_18:1_22:5	PC O-31:0	PC O-18:1/20:3	LPC 22:5/0:0	LPC 18:1/0:0	PC 37:4	PC 40:8	PC O-16:0/18:2
TG 48:3	PC 32:1	TG 44:2	Palmitoleoyl-EA	PE 18:0/18:0	Acetaminophen	PE 36:3	PC O-18:0/16:0
Cer 18:1;O2/15:0	SM 38:2;O2	4-Hydroxy-3-methylacetophenone	Eicosadienoic acid	LPC 20:2/0:0	PE 18:0_22:5	Sphinganine	Mesobilirubinogen
SM 33:0;O2	PE O-17:1/18:2	NAGly 11:0	Octacosapentaenoic acid	Cer 18:1;O2/4:0	Cer 42:3;O2	Ser-Leu	PC 39:4
SM 18:1;O2/15:0	PC 36:2	Monoethylhexyl phthalic acid	Hexacosapentaenoic acid	LPC 17:0	TG 16:0_18:1_20:4	PC 34:2	PC O-36:1
FA 26:1;O2*	PE O-18:1/22:6	beta-Alanine	TG 46:2	PC O-31:0	HexCer 18:1;O2/22:0	ST 24:5;O3	1,3-Dimethyluric acid
PC 33:1	PE O-36:2	PC P-34:3 or PC O-34:4	Glu-Lys	PE O-17:1/18:2	PE O-20:1/22:6	SM 42:4;O2	3-Methylxanthine
PE 18:0_20:4	LPC O-16:1	TG 53:2	Lysine	Leu-Pro	PI 18:0_18:1	FA 18:1;O*	PI 34:1
Pro-Lys	SM 36:3;O2	Acetylcholine	TG 58:7	TG 42:1	Cer 18:1;O2/22:1	TG 16:0_18:2_20:4	Indoleacetic acid
Oleamide	SM 38:1;O2	SM 35:1;O2	TG 46:3	LPC O-16:1	PC O-36:7	TG 53:3	PC 32:3
PC O-16:0/16:0	SM 34:1;O2	PC 42:8	LPC 20:3	PC 40:2	FA 22:4;O*	TG 16:0_18:1_18:2	Allantoin
LPC 17:0	PC 40:2	UTP	Adenosine	LPC 16:0/0:0	Cer 18:1;O2/18:0	TG 53:4	DG 16:0_18:2
Tetradecylamine	LPC 16:0/0:0	Lauroyl diethanolamide	Choline	FA 18:0;O*	PS 18:0_18:2	LPE O-18:1	3-Indolepropionic acid
PS 38:4	Glutathione	TG 17:0_18:1_18:1	PC 29:0	PC O-14:0/18:2	Protocatechuic acid	FA 16:2;O2*	DG 36:5
TG 52:7	PE O-18:1/22:4	2-Aminoheptanoic acid	FAD	PC 18:0_22:5	PE 17:0_18:2	SM 42:1;O2	Isoquinoline-1,5-diol
7-Methylxanthine	PC 16:0_22:5	PE O-39:7	Margaric acid	PE 38:5	Theobromine	Glutaric acid	Cer 18:1;O2/16:1
PC O-16:1/18:1	TG 16:0_18:1_22:6	5-Hydroxylysine	Sphingosine 1-phosphate	Glutathione	Cer 18:0;O2/22:0	TG 48:4	Cytosine
LPE P-18:0 or LPE O-18:1	PC O-40:1	PC O-18:1/20:4	SM 31:1;O2	PC 16:0_22:6	FA 21:3;O*	TG 54:5	PC 39:6
PE O-18:1/22:5	PC O-42:6	PE 16:0_18:1	PC 16:0/16:0	TG 44:1	TG 51:3	PC O-40:2	PE 16:0_18:2
PC O-34:2	PC O-40:3	HexCer 18:1;O2/24:0	PI 18:0_20:4	LPE 20:0	N1,N12-Diacetylspermine	C16 Sphinganine	FA 18:3;O*
Cotinine	PC 35:0	TG 47:1	FA 11:4;O*	TG 16:0_18:1_22:6	TG 18:0_18:0_20:4	ST 23:1;O4	SM 33:2;O2
SM 43:2;O2	IMP	Benzyl butyl phthalate	Methionine sulfoxide	Monoethylglycinexylidide	Aspartic acid	ADP	FA 26:3;O2*
PC O-18:0/22:4	LPC 0:0/18:1	Cer 36:0;O2	FA 17:2;O2*	LPC 0:0/18:2	PE P-36:2 or PE O-36:3	TG 16:0_18:2_18:3	Bilirubin
PE O-18:2/24:6*	1,7-Dimethyluric acid	PI 35:2	PC O-18:2/20:4	LPC 22:4	SM 40:2;O2	Phthalic acid	FA 11:2;O2*
12(13)-EpOME	Sphinganine	Cer 18:0;O2/22:0	TG 18:0_18:1_22:4	PI 18:1/18:1	Cerotic acid	N-Acetylaspartic acid	DG 18:2_20:2
PGE2 ethanolamide	TG 50:2	FA 21:3;O*	Cer 18:1;O2/4:0	SM 37:1;O2	TG 50:4	PC 40:7	N2,N2-Dimethylguanosine
7-Methylguanine	Ser-Leu	TG 51:3	GMP	N-Acetylglycine	DG 34:2	Glycocholic acid	SM 36:1;O2
PC O-34:1	Acetylphosphate	PE O-38:5	Leu-Pro	TG 15:0_16:0_16:0	PE O-38:4	PS 18:0_20:4	Serotonin
TG 16:1_18:2_18:2	SM 43:3;O2	PE O-18:0/18:1	TG 51:2	LPC 20:4/0:0	TG 56:9	SM 40:1;O3	PC 30:3
SM 44:2;O2	Sphinganine 1-phosphate	LPC 16:0	PC O-14:0/18:2	LPC 0:0/18:1	TG 58:9	PC O-18:0/18:2	PC O-40:6
PE O-18:2/24:2	SM 32:1;O2	TG 18:1_18:1_18:2	LPC 22:5	1-Methylhistidine	PG 16:0_18:1	PC 16:0_18:2	Nicotinic acid
PC 37:5	PC 34:2	PE 16:0_16:1	PE 38:5	PE P-18:0/22:4	PC 35:3	Suberic acid	Proline betaine
N-Acetylglutamic acid	DG 18:2_18:3	TG 52:4	TG 54:6	9S-HODE	Edetic acid	PC O-38:1	TG 14:0_16:0_18:1
CE 16:1	SM 42:4;O2	PC 36:5	3-Hydroxyphenyl valeric acid	13Z-Docosenamide	DG 32:0	TG 47:3	TG 16:0_20:4_22:6
ST 24:5;O3	PC 39:5	TG 16:0_18:2_18:2	LPC 22:4	CE 22:4	PC 28:0	TG 44:2	ST 27:1;O3
TG 58:10	TG 16:0_18:2_20:4	TG 52:5	SM 37:1;O2	HexCer 41:1;O2		2-Amino-6-hydroxyhexanoic acid	Eicosadienoic acid
Arachidic acid	PC 37:6	PE P-20:0/20:4	N-Acetylglycine	Pyroglutamic acid		TG 16:0_18:1_22:4	PC O-38:2
Cer 18:1;O2/20:0	alpha-N-Phenylacetylglutamine	SM 35:2;O2	PC 40:8	Asp-Leu		ST 24:2;O4	Hexacosapentaenoic acid
PC 42:4	Nonadecatrienoic acid	PC 16:0_16:1	SM 41:0;O2	Cer 18:1;O2/17:0		Stearic acid	Hex2Cer 18:1;O2/24:0
TG 52:6	PC O-34:0	Cholesterol	TG 18:0_18:1_22:6	bis(2-Ethylhexyl)phthalic acid		FA 26:4;O2*	PC O-36:4
LPE O-18:1	FA 16:2;O2*		13Z-Docosenamide	PC O-34:0		PC O-40:7	PE P-35:2 or PE O-35:3
TG 60:10	UDP-glucuronic acid		DG 32:1	TG 56:3		HexCer 18:1;O2/16:0	2-Acetylpyrrolidine
TG 56:7	Sphingosine		FA 18:1;O*	TG 53:1		Acetylcholine	TG 48:5
PC O-15:1/20:4	SM 42:1;O2		LPC 17:0/0:0	UDP-glucuronic acid		PC O-16:1/22:5	Margaric acid
TG 54:5	Glutaric acid		Cer 18:1;O2/17:0	SM 42:2;O2		Hex2Cer 18:1;O2/24:1	GlcCer 18:1;O2/22:0
ADP	PC O-40:2		TG 53:3	Sphingosine		PC O-16:1/18:2	SM 41:3;O2
PC 35:1	C16 Sphinganine		HexCer 18:1;O2/24:1	Tricosenoic acid		Caffeine	SM 18:1;O2/21:2
PE 17:0_18:3	Tridecylamine		Tricosenoic acid	FA 20:3;O2*		SM 35:1;O2	SM 31:1;O2
N-Acetylserine	ST 23:1;O4		TG 48:4	TG 60:10		TG 18:1_18:1_19:1	TG 18:1_18:1_22:5
PI 18:0_22:6	UDP-N-acetylglucosamine		TG 51:4	CAR 26:1		Lauroyl diethanolamide	TG 48:3
PS 18:0_20:4	N-Acetylaspartic acid		Phthalic acid	FA 18:1;O2*		TG 55:3	Cer 18:1;O2/15:0
Nortriptyline	SM 44:1;O2		SM 40:1;O2	Tridecylamine		PC 40:5	PC 16:0/16:0
TG 16:0_18:0_22:6	SM 38:0;O2		SM 41:2;O2	UDP-N-acetylglucosamine		Lenticin	PC 16:0_24:6*
TG 50:5	PC 40:7		LPC 16:1/0:0	SM 44:1;O2		Hordenine	PC 40:6
FA 22:4;O4*	PE O-20:2/20:4		PC O-18:0/18:2	SM 39:0;O2		PC O-42:5	PC O-37:3
TG 16:0_18:1_22:4	SM 40:1;O3		CAR 20:0	Diethanolamine		TG 49:1	SM 18:1;O2/15:0
PE P-34:0 or PE O-34:1	Suberic acid		PE O-36:1	PE O-20:2/20:4		PC O-18:1/18:1	LPC 0:0/20:2
TG 51:5	Cer 42:1;O2		Azelaic acid	LPC 16:1/0:0		PC 18:0_22:4	SM 34:1;O2
PC 37:4	PC O-38:1		PC O-42:4	N-Acetylserotonin		TG 18:1_18:1_18:2	TG 52:7
Oleic acid	PE O-20:0/18:2		DHA	Azelaic acid		TG 50:6	7-Methylxanthine
PE 18:0_22:5	PE 18:1_22:5		TG 47:3	PC O-18:1/20:3		PC 36:5	PC O-16:1/18:1
2-Aminobenzoic acid	LPC 14:0		TG 48:2	LPC 14:0		TG 16:0_18:2_18:2	LPE P-18:0 or LPE O-18:1
Thyroxine	PC 40:3		Octadecadienoic acid	PC 40:3		TG 55:7	Taurodeoxycholic acid
PE O-38:6	SM 33:1;O2		CE 22:5	4-Hydroxy-3-methylacetophenone		PE P-20:0/20:4	PE O-18:1/22:5
TG 18:1_18:1_19:1	2-Amino-6-hydroxyhexanoic acid		PE O-40:7	NAGly 11:0		SM 35:2;O2	PC O-34:2
Ser-Pro	SM 42:1;O3		Stearic acid	Uridine			Cotinine
PE O-20:1/22:6	LPC O-18:2		Acetaminophen	beta-Alanine			PC 16:0_22:5
PI 18:0_18:1	ST 24:2;O4		PC O-16:2/22:5	PC P-34:3 or PC O-34:4			SM 43:2;O2
PC 40:5	Uridine		PC 18:0_18:1	Aminododecanoic acid			PC O-40:1
PE O-18:2/22:5	Palmitic acid		TG 55:3	SM 41:1;O2			12(13)-EpOME
Cer 18:1;O2/18:0	FA 26:4;O2*		PG 16:0_18:2	PC O-16:2/22:5			PGE2 ethanolamide
PC O-38:7	TG 54:8		FA 22:5;O4*	TG 53:2			7-Methylguanine
PE O-38:3	PC O-40:7		LPC 17:1/0:0	PC 42:8			PC 35:0
TG 49:3	Aminododecanoic acid		HexCer 40:2;O3	UTP			PC O-34:1
Protocatechuic acid	SM 41:1;O2		TG 58:8	Diethyl phthalate			TG 16:1_18:2_18:2
Lithocholic acid	HexCer 18:1;O2/16:0		Lenticin	PC 18:0_18:1			1,7-Dimethyluric acid
PE 17:0_18:2	Cer 42:3;O2		Theobromine	TG 17:0_18:1_18:1			PE O-18:2/24:2
N1,N12-Diacetylspermine	PC O-16:1/22:5		Aspartic acid	PE O-39:7			PC 37:5
TG 18:0_18:0_20:4	Hex2Cer 18:1;O2/24:1		TG 49:1	PG 16:0_18:2			TG 50:2
PE P-36:2 or PE O-36:3	TG 16:0_18:1_20:4		SM 40:2;O2	FA 22:5;O4*			CE 16:1
Cerotic acid	PC O-16:1/18:2		DG 34:2	LPC 17:1/0:0			DG 32:1
SM 42:0;O2	Caffeine		PC 18:0_22:4	5-Hydroxylysine			Arachidic acid
PE O-38:4	HexCer 18:1;O2/22:0		TG 50:6	HexCer 40:2;O3			Cer 18:1;O2/20:0
TG 56:9	Diethyl phthalate		PC O-18:1/22:4	PC O-18:1/20:4			PC 42:4
PC 36:6	Cer 18:1;O2/22:1		Edetic acid	PE 16:0_18:1			alpha-N-Phenylacetylglutamine
TG 58:9	PC O-36:7		Salicyluric acid	HexCer 18:1;O2/24:0			Nonadecatrienoic acid
TG 47:2	FA 22:4;O*		DG 32:0	TG 47:1			TG 52:6
TG 55:7	TG 58:6		TG 56:4	TG 58:8			TG 56:7
PC 28:0	PS 18:0_18:2			Benzyl butyl phthalate			SM 40:1;O2
Methylguanidine	Ile-Pro			Cer 36:0;O2			Nortriptyline
	Hordenine			PI 35:2			PC O-42:4
	PC O-42:5			Lithocholic acid			DHA
	PC 18:1_22:5			Ile-Pro			TG 50:5
	TG 50:4			PE O-38:5			PE O-40:7
	PC O-18:1/18:1			PC 18:1_22:5			TG 51:5
	PG 16:0_18:1			PE O-18:0/18:1			Oleic acid
	PC 35:3			LPC 16:0			2-Aminobenzoic acid
	Methyl 3-hydroxybenzoate			PE 16:0_16:1			Thyroxine
				PC 36:6			PE O-38:6
				TG 52:4			Ser-Pro
				PC O-18:1/22:4			2-Aminoheptanoic acid
				Salicyluric acid			PE O-18:2/22:5
				TG 52:5			TG 58:6
				Methyl 3-hydroxybenzoate			PC O-38:7
				TG 56:4			PE O-38:3
				PC 16:0_16:1			TG 49:3
				Cholesterol			SM 42:0;O2
							TG 47:2
							Methylguanidine

## Sheet: Table S4
Table S4. Plasma protein associations with baseline estimated glomerular filtration rate
Feature_id	Uniprot ID	Assay	Correlation	p_value
OID20191	O95502	NPTXR	0.244131	0.134195
OID20931	Q02083	NAAA	0.209079	0.201464
OID20652	Q13478	IL18R1	0.141928	0.388755
OID21526	Q92876	KLK6	0.127502	0.439223
OID20822	P49023	PXN	0.115611	0.483391
OID20979	O15232	MATN3	0.0843979	0.609471
OID21468	P35475	IDUA	0.0700836	0.671599
OID21138	P15289	ARSA	0.0317973	0.847616
OID20102	P31997	CEACAM8	0.031373	0.849625
OID21389	Q14213_Q8NEV9	EBI3_IL27	0.013043	0.937186
OID21019	P22894	MMP8	-0.00832676	0.959876
OID21390	Q9Y336	SIGLEC9	-0.0150074	0.927749
OID20983	P01258	CALCA	-0.0188663	0.90924
OID21412	O43827	ANGPTL7	-0.0260854	0.874748
OID21409	Q9H156	SLITRK2	-0.0340586	0.83692
OID20828	P09769	FGR	-0.041138	0.803629
OID20912	Q92932	PTPRN2	-0.04567	0.782492
OID20286	P31146	CORO1A	-0.0534796	0.746434
OID21394	O43699	SIGLEC6	-0.059393	0.719476
OID21359	Q7Z5R6	APBB1IP	-0.0599793	0.716821
OID20203	P12724	RNASE3	-0.0604629	0.714634
OID20612	O15455	TLR3	-0.0686042	0.678154
OID20755	Q9UHX3	ADGRE2	-0.0792968	0.631332
OID20156	P41218	MNDA	-0.0815817	0.6215
OID20834	P29474	NOS3	-0.0915495	0.57938
OID20604	P10144	GZMB	-0.101607	0.538232
OID21434	P27695	APEX1	-0.107923	0.513134
OID20987	P56279	TCL1A	-0.113353	0.492034
OID20637	P20273	CD22	-0.113449	0.491666
OID21194	P50749	RASSF2	-0.116884	0.478558
OID21374	P80511	S100A12	-0.11789	0.474753
OID20906	Q86WV1	SKAP1	-0.118105	0.473941
OID21215	P31994	FCGR2B	-0.123421	0.454125
OID20633	Q14005	IL16	-0.124911	0.448654
OID21464	Q9Y5W5	WIF1	-0.129596	0.431682
OID21310	O95498	VNN2	-0.133457	0.417967
OID20924	Q08629	SPOCK1	-0.13486	0.413043
OID20630	P50452	SERPINB8	-0.144534	0.380016
OID21132	P22749	GNLY	-0.147187	0.371235
OID20183	P78380	OLR1	-0.173948	0.289573
OID21083	P08254	MMP3	-0.181601	0.268539
OID20247	P00750	PLAT	-0.182017	0.267427
OID21307	P08473	MME	-0.183564	0.263311
OID21388	P01303	NPY	-0.184713	0.260284
OID20530	P33241	LSP1	-0.189945	0.246786
OID21447	P09758	TACSTD2	-0.211593	0.195975
OID21130	Q6UXG3	CD300LG	-0.216433	0.185703
OID21431	P40121	CAPG	-0.218258	0.181932
OID21116	P14778	IL1R1	-0.222948	0.172488
OID20263	P02144	MB	-0.227822	0.163051
OID20220	P01241	GH1	-0.230567	0.157905
OID20130	P31949	S100A11	-0.234506	0.150727
OID21301	P17948	FLT1	-0.236128	0.147842
OID20282	Q9H2A7	CXCL16	-0.237451	0.145517
OID21122	Q8TCZ2	CD99L2	-0.239882	0.141319
OID20329	P24158	PRTN3	-0.239994	0.141127
OID20239	Q13361	MFAP5	-0.24048	0.1403
OID20334	O15467	CCL16	-0.242862	0.136294
OID21449	P06127	CD5	-0.248431	0.12726
OID21121	Q99972	MYOC	-0.253236	0.119832
OID20241	P22748	CA4	-0.255526	0.116407
OID21312	O75054	IGSF3	-0.259089	0.111227
OID21443	Q2VWP7	PRTG	-0.261803	0.107401
OID21469	Q8TDQ1	CD300LF	-0.276362	0.0885539
OID20572	Q9GZT9	EGLN1	-0.277721	0.0869338
OID21063	P21757	MSR1	-0.278073	0.0865183
OID20611	P50591	TNFSF10	-0.291595	0.071682
OID20913	Q9HAN9	NMNAT1	-0.293073	0.07019
OID21103	P14780	MMP9	-0.298136	0.0652626
OID21463	O15123	ANGPT2	-0.301253	0.0623675
OID20922	Q8TCT1	PHOSPHO1	-0.306536	0.0576946
OID20338	O75594	PGLYRP1	-0.309203	0.0554438
OID20178	O95544	NADK	-0.309645	0.055078
OID21100	P05164	MPO	-0.313401	0.052044
OID21444	O95388	CCN4	-0.321	0.0463159
OID20567	P19878	NCF2	-0.321602	0.0458852
OID21454	O00292	LEFTY2	-0.330475	0.0398985
OID20656	P14210	HGF	-0.343278	0.0323943
OID20649	P30203	CD6	-0.354417	0.026847
OID20661	P49771	FLT3LG	-0.358672	0.0249472
OID21457	P56159	GFRA1	-0.372737	0.0194432
OID21368	O00622	CCN1	-0.377872	0.0177055
OID21093	P55103	INHBC	-0.386369	0.0151175
OID20976	P78423	CX3CL1	-0.388496	0.0145221
OID20309	P20160	AZU1	-0.402316	0.0111164
OID20260	P48960	ADGRE5	-0.404814	0.0105797
OID21108	Q6YHK3	CD109	-0.406214	0.0102888
OID21416	P06756	ITGAV	-0.406957	0.0101371
OID21422	Q96D42	HAVCR1	-0.421378	0.00754996
OID20302	P15907	ST6GAL1	-0.428287	0.00652651
OID21124	P00749	PLAU	-0.437706	0.00532541
OID21109	O43278	SPINT1	-0.441672	0.00487994
OID20332	P39060	COL18A1	-0.447091	0.00432384
OID20245	P15090	FABP4	-0.476726	0.00215313
OID20622	Q6UXB2	CXCL17	-0.545054	0.000333305
OID20925	P09466	PAEP	0.492851	0.00143463
OID20775	P54317	PNLIPRP2	0.463092	0.00299011
OID21033	P01236	PRL	0.461108	0.00313301
OID21487	Q9NZ53	PODXL2	0.433267	0.0058653
OID21055	O14594	NCAN	0.42195	0.00746031
OID20223	Q6WN34	CHRDL2	0.41143	0.00926391
OID21405	O60911	CTSV	0.391665	0.0136719
OID21257	P06850	CRH	0.39083	0.0138918
OID20468	Q04759	PRKCQ	0.371815	0.0197696
OID21492	Q9H8J5	MANSC1	0.366468	0.0217556
OID20543	P58294	PROK1	0.354097	0.0269945
OID20732	Q8WU39	MZB1	0.336232	0.0363658
OID21169	Q6PGN9	PSRC1	0.333481	0.0380204
OID21499	P06870	KLK1	0.332695	0.0385045
OID20719	P09603	CSF1	0.324364	0.0439483
OID21024	O43927	CXCL13	0.319449	0.0474417
OID21065	Q96B86	RGMA	0.313414	0.0520336
OID21062	P14207	FOLR2	0.312632	0.0526539
OID21483	P29017	CD1C	0.311846	0.0532835
OID20129	P01222	TSHB	0.30841	0.0561056
OID20704	O76096	CST7	0.304644	0.0593348
OID20880	Q13308	PTK7	0.304293	0.0596434
OID20142	Q9UHL4	DPP7	0.303479	0.060364
OID20222	Q92692	NECTIN2	0.301486	0.0621558
OID20706	Q99435	NELL2	0.297108	0.0662398
OID20980	Q9NPH6	OBP2B	0.285333	0.0782827
OID21386	Q9NTU7	CBLN4	0.281598	0.0824394
OID20785	Q8TEU8	WFIKKN2	0.281278	0.0828033
OID20750	O14773	TPP1	0.27986	0.0844312
OID21050	P04216	THY1	0.279025	0.0854016
OID20462	Q9Y3P8	SIT1	0.276498	0.0883904
OID20699	O75462	CRLF1	0.273826	0.0916386
OID21488	Q9BYH1	SEZ6L	0.27187	0.094073
OID21515	O75629	CREG1	0.2691	0.0976065
OID21035	P13473	LAMP2	0.266107	0.101538
OID20566	O76036	NCR1	0.265708	0.102071
OID20158	Q9UHD0	IL19	0.262	0.107127
OID21170	O14662	STX16	0.261984	0.10715
OID21168	P01242	GH2	0.261097	0.108386
OID20169	P18827	SDC1	0.256895	0.114396
OID20753	Q9NQ76	MEPE	0.253944	0.118765
OID20770	P19883	FST	0.252534	0.120895
OID20161	Q06418	TYRO3	0.252263	0.121309
OID21020	Q92854	SEMA4D	0.250554	0.123937
OID21219	O43752	STX6	0.24979	0.125125
OID20101	P05231	IL6	0.248303	0.127463
OID20200	P12104	FABP2	0.247357	0.128967
OID21503	Q9HAT2	SIAE	0.239988	0.141139
OID20665	P48023	FASLG	0.236097	0.147897
OID21180	Q15797	SMAD1	0.231068	0.156979
OID20739	O00241	SIRPB1	0.22961	0.159686
OID20171	Q8NI22	MCFD2	0.22824	0.162261
OID20819	O96013	PAK4	0.226408	0.16575
OID20501	Q0Z7S8	FABP9	0.225375	0.167741
OID21235	Q9Y639	NPTN	0.223541	0.171319
OID21494	Q92832	NELL1	0.222998	0.172389
OID20229	Q92823	NRCAM	0.222583	0.17321
OID20691	P25116	F2R	0.221151	0.176063
OID20451	Q13459	MYO9B	0.219924	0.178535
OID20736	Q9UJA9	ENPP5	0.218162	0.182129
OID20712	Q8NFT8	DNER	0.215444	0.18777
OID20873	Q6UWL6	KIRREL2	0.21126	0.196695
OID20076	P51161	FABP6	0.210619	0.198089
OID21497	P35968	KDR	0.208338	0.203103
OID20104	O75356	ENTPD5	0.207718	0.204482
OID21176	Q9P0J1	PDP1	0.206281	0.207701
OID20852	Q15043	SLC39A14	0.206072	0.208172
OID21188	P41586	ADCYAP1R1	0.205332	0.209845
OID20773	Q99538	LGMN	0.203488	0.214058
OID20511	O60542	PSPN	0.203324	0.214434
OID21525	O00548	DLL1	0.202337	0.216716
OID21456	P16562	CRISP2	0.201472	0.218729
OID20059	Q9NRD8	DUOX2	0.201451	0.218777
OID21161	P22307	SCP2	0.198938	0.224698
OID21517	O60259	KLK8	0.192631	0.240041
OID20437	Q9NP70	AMBN	0.189758	0.247259
OID20778	P07148	FABP1	0.189405	0.248156
OID21041	O00214	LGALS8	0.188007	0.251729
OID20853	Q9UK53	ING1	0.18726	0.253652
OID20185	Q86VZ4	LRP11	0.185824	0.257377
OID21346	P07949	RET	0.184008	0.262138
OID20085	Q12912	IRAG2	0.183573	0.263288
OID21189	Q8NBZ7	UXS1	0.181842	0.267894
OID20445	Q8TCS8	PNPT1	0.181191	0.269641
OID20680	Q5ZPR3	CD276	0.179964	0.272952
OID20783	Q92956	TNFRSF14	0.17532	0.285726
OID20467	Q9Y2J8	PADI2	0.175034	0.286524
OID20164	P51693	APLP1	0.171246	0.297245
OID20703	Q9BY76	ANGPTL4	0.170631	0.299009
OID21402	Q9NSA1	FGF21	0.170508	0.299363
OID21047	P01178	OXT	0.170337	0.299854
OID20475	O43597	SPRY2	0.169425	0.302489
OID20181	Q8WVQ1	CANT1	0.16776	0.307333
OID20963	P22079	LPO	0.166069	0.312306
OID20160	Q9ULL4	PLXNB3	0.165677	0.313466
OID21023	P35237	SERPINB6	0.164515	0.316919
OID20212	Q9BQR3	PRSS27	0.164382	0.317315
OID21504	P78552	IL13RA1	0.163878	0.318824
OID20393	P20023	CR2	0.16273	0.32227
OID20568	P23582	NPPC	0.162496	0.322975
OID20678	P15260	IFNGR1	0.162367	0.323365
OID20535	P13232	IL7	0.161656	0.325518
OID20758	Q9NQ30	ESM1	0.160359	0.329468
OID20555	P42575	CASP2	0.159981	0.330622
OID20201	P00797	REN	0.159799	0.33118
OID20347	Q96KN2	CNDP1	0.159127	0.333245
OID21244	P15121	AKR1B1	0.157866	0.33714
OID21163	Q7Z6M1	RABEPK	0.157109	0.33949
OID20894	Q9NQ88	TIGAR	0.15442	0.347924
OID20062	P17516	AKR1C4	0.152592	0.353729
OID21268	O14713	ITGB1BP1	0.151865	0.356055
OID20381	P07359	GP1BA	0.150012	0.362022
OID20972	O95817	BAG3	0.14847	0.367035
OID21531	Q16674	MIA	0.14802	0.368506
OID21491	P35916	FLT4	0.147851	0.369058
OID20716	P19256	CD58	0.147247	0.371038
OID20346	Q13508	ART3	0.147101	0.371519
OID21490	Q96NY8	NECTIN4	0.146473	0.373587
OID21475	O14974	PPP1R12A	0.14534	0.377334
OID20651	O75077	ADAM23	0.144975	0.378546
OID20131	Q9H7M9	VSIR	0.144825	0.379044
OID20237	P07911	UMOD	0.144698	0.379468
OID20398	P17936	IGFBP3	0.144619	0.379731
OID20790	Q86VW0	SESTD1	0.144397	0.38047
OID20469	Q16552	IL17A	0.143746	0.382645
OID20724	P25942	CD40	0.142423	0.387087
OID20182	Q8WTU2	SSC4D	0.140937	0.39211
OID21406	P47929	LGALS7_LGALS7B	0.140099	0.394959
OID21441	O60243	HS6ST1	0.13984	0.395843
OID21365	P50120	RBP2	0.139801	0.395973
OID20592	O14788	TNFSF11	0.13977	0.396081
OID20857	Q9Y5P4	CERT	0.139149	0.398205
OID21500	Q9UBX1	CTSF	0.139005	0.398696
OID20766	P51888	PRELP	0.137354	0.404378
OID20143	O60664	PLIN3	0.13716	0.405047
OID21474	Q96PD2	DCBLD2	0.13483	0.413149
OID21026	P13611	VCAN	0.134736	0.413479
OID20677	P21709	EPHA1	0.134498	0.414312
OID21254	Q96DU3	SLAMF6	0.134363	0.414785
OID20774	Q14118	DAG1	0.133804	0.416746
OID20478	Q7Z739	YTHDF3	0.133378	0.418245
OID21486	P41271	NBL1	0.132592	0.421017
OID21448	P80303	NUCB2	0.132484	0.4214
OID21495	Q96J42	TXNDC15	0.132371	0.4218
OID21220	O60907	TBL1X	0.132193	0.422429
OID21278	Q15427	SF3B4	0.13201	0.423078
OID20115	O14793	MSTN	0.131598	0.424537
OID21249	Q9BSW2	CRACR2A	0.130906	0.427001
OID20550	P20849	COL9A1	0.130142	0.429726
OID21045	Q6NW40	RGMB	0.130127	0.429779
OID20845	Q96PP9	GBP4	0.129868	0.430708
OID20692	P09326	CD48	0.129212	0.433059
OID20700	P18510	IL1RN	0.129061	0.4336
OID20734	Q9Y6N7	ROBO1	0.128802	0.43453
OID20224	Q01973	ROR1	0.127677	0.438589
OID20676	Q92484	SMPDL3A	0.127598	0.438874
OID20728	Q8WXD2	SCG3	0.127313	0.439906
OID21204	Q7Z434	MAVS	0.12724	0.44017
OID20425	Q96AX2	RAB37	0.12632	0.443511
OID20893	Q92851	CASP10	0.125778	0.445483
OID21317	Q8N129	CNPY4	0.125106	0.447939
OID21473	Q8NCC3	PLA2G15	0.124008	0.451965
OID20865	Q9UBB4	ATXN10	0.122744	0.456624
OID20547	Q8WTT0	CLEC4C	0.121907	0.459724
OID20186	Q13275	SEMA3F	0.121869	0.459865
OID20687	P09238	MMP10	0.119571	0.468433
OID21008	P22223	CDH3	0.119366	0.469198
OID20816	P13385	TDGF1	0.119109	0.470165
OID20159	P16112	ACAN	0.119016	0.470515
OID20748	P56470	LGALS4	0.118419	0.472758
OID20344	P59665	DEFA1_DEFA1B	0.118091	0.473994
OID21258	Q8IUK5	PLXDC1	0.116986	0.478171
OID20056	Q969D9	TSLP	0.116954	0.478291
OID20829	P14625	HSP90B1	0.115611	0.483391
OID21485	P41439	FOLR3	0.115596	0.483452
OID20140	Q13043	STK4	0.115563	0.483575
OID20149	Q6GTS8	PM20D1	0.115215	0.484904
OID20526	Q9C035	TRIM5	0.114836	0.48635
OID21331	P15848	ARSB	0.114049	0.489362
OID20359	P24821	TNC	0.112468	0.495441
OID21438	P35052	GPC1	0.111564	0.498936
OID21429	Q96JA1	LRIG1	0.111159	0.500507
OID21271	O43524	FOXO3	0.110787	0.501949
OID20424	P05412	JUN	0.107703	0.513999
OID20607	Q9UIB8	CD84	0.107637	0.514259
OID21239	Q01543	FLI1	0.107633	0.514273
OID21521	P12931	SRC	0.107479	0.514879
OID20701	Q9NZV1	CRIM1	0.107374	0.515294
OID20206	Q07108	CD69	0.106685	0.518006
OID20403	P03950	ANG	0.105512	0.522647
OID20189	Q8IZP9	ADGRG2	0.104966	0.524812
OID20729	Q9NR12	PDLIM7	0.104441	0.526899
OID20998	Q96GW7	BCAN	0.103797	0.529466
OID21182	Q8N5S9	CAMKK1	0.103276	0.531543
OID20838	Q9UJY5	GGA1	0.101564	0.538406
OID21261	P0CG37	CFC1	0.100993	0.540706
OID21493	P37173	TGFBR2	0.100458	0.54286
OID20123	P09525	ANXA4	0.100445	0.542915
OID21292	Q9GZY6	LAT2	0.100137	0.544157
OID21421	Q6PCB0	VWA1	0.10011	0.544268
OID21044	Q6P4E1	GOLM2	0.100044	0.544536
OID20226	Q76M96	CCDC80	0.099866	0.545254
OID21253	Q99683	MAP3K5	0.0998028	0.54551
OID20479	P42768	WAS	0.0996778	0.546015
OID20563	P05231	IL6	0.0989589	0.548929
OID21011	P15151	PVR	0.0987245	0.549881
OID20427	P01584	IL1B	0.0984699	0.550915
OID21506	O95721	SNAP29	0.0959262	0.561301
OID20761	O75563	SKAP2	0.0958295	0.561697
OID20138	O60496	DOK2	0.0942807	0.568067
OID21281	Q5VIR6	VPS53	0.0942057	0.568376
OID21427	Q9UBG3	CRNN	0.0939639	0.569374
OID20108	Q9NWQ8	PAG1	0.0939534	0.569417
OID21028	P17405	SMPD1	0.0939252	0.569534
OID20428	O95760	IL33	0.0935047	0.571271
OID20483	P30048	PRDX3	0.0934136	0.571648
OID21173	A4D1B5	GSAP	0.0922776	0.576354
OID21496	Q02763	TEK	0.0919378	0.577765
OID20371	Q07654	TFF3	0.0901423	0.585247
OID20491	P09919	CSF3	0.0897359	0.586947
OID20151	Q13158	FADD	0.0889133	0.590394
OID21424	Q9BZR6	RTN4R	0.0885442	0.591943
OID20092	Q99549	MPHOSPH8	0.085824	0.603417
OID21167	Q92982	NINJ1	0.0856494	0.604157
OID20477	Q9P0M4	IL17C	0.0856257	0.604257
OID20502	P78362	SRPK2	0.0852142	0.606002
OID21276	P05231	IL6	0.0843059	0.609862
OID21199	P35070	BTC	0.0834821	0.613371
OID21286	Q9NUY8	TBC1D23	0.0833773	0.613819
OID21025	P28906	CD34	0.083158	0.614755
OID20420	Q13651	IL10RA	0.082828	0.616164
OID20184	Q9NR28	DIABLO	0.0821705	0.618977
OID20521	Q92609	TBC1D5	0.0818923	0.620168
OID21012	Q8NBS9	TXNDC5	0.0810449	0.623804
OID21530	O95274	LYPD3	0.0807374	0.625125
OID20889	Q6UXK2	ISLR2	0.078877	0.633145
OID20768	P36941	LTBR	0.0785355	0.634621
OID20070	O43186	CRX	0.0780102	0.636896
OID20133	P16234	PDGFRA	0.0773865	0.6396
OID20228	P07711	CTSL	0.0770902	0.640886
OID20654	P02745	C1QA	0.0767012	0.642577
OID20660	P43234	CTSO	0.0764677	0.643592
OID20911	P05231	IL6	0.0758514	0.646276
OID21302	O75695	RP2	0.0757836	0.646571
OID21471	O43464	HTRA2	0.0751695	0.64925
OID20410	P06681	C2	0.0750025	0.649979
OID20404	Q9UGM5	FETUB	0.0746568	0.65149
OID20762	P09341	CXCL1	0.0740687	0.654063
OID20754	Q4KMG0	CDON	0.07402	0.654276
OID21007	Q9HCK4	ROBO2	0.0740096	0.654321
OID20990	P07306	ASGR1	0.0736126	0.65606
OID20127	Q6PJW8	CNST	0.0731188	0.658226
OID21034	Q14739	LBR	0.0723921	0.661419
OID21032	Q8NBJ7	SUMF2	0.072346	0.661622
OID20722	Q9Y3D6	FIS1	0.0723211	0.661731
OID21287	O95831	AIFM1	0.0704844	0.669827
OID20163	O75340	PDCD6	0.0704831	0.669833
OID20616	P29965	CD40LG	0.0698643	0.67257
OID20296	P08236	GUSB	0.06979	0.672898
OID21477	Q5JTD0	TJAP1	0.0697234	0.673193
OID20772	O00175	CCL24	0.0695327	0.674037
OID20474	Q92844	TANK	0.0688075	0.677252
OID21259	P55789	GFER	0.0682395	0.679774
OID20531	Q9UNK0	STX8	0.0673	0.683952
OID20730	Q9H3U7	SMOC2	0.0670154	0.685219
OID20088	Q15165	PON2	0.0666147	0.687006
OID20504	O43736	ITM2A	0.0655721	0.691661
OID21297	P10606	COX5B	0.0654342	0.692278
OID20508	Q06520	SULT2A1	0.0654246	0.692321
OID20601	Q01344	IL5RA	0.0653197	0.69279
OID20208	P02462	COL4A1	0.0649326	0.694522
OID20751	Q6UXH1	CRELD2	0.0646292	0.695881
OID20760	Q9UII2	ATP5IF1	0.0642429	0.697612
OID21323	Q96RT1	ERBIN	0.0641323	0.698108
OID20725	Q99983	OMD	0.0637563	0.699795
OID20941	P38484	IFNGR2	0.062946	0.703436
OID20747	P24387	CRHBP	0.0628478	0.703878
OID21528	P13688	CEACAM1	0.0627877	0.704149
OID20093	Q8NHS0	DNAJB8	0.0626873	0.7046
OID20221	Q9BUD6	SPON2	0.0625343	0.705289
OID20892	Q9UHV9	PFDN2	0.0624992	0.705447
OID21373	O15263	DEFB4A_DEFB4B	0.0623805	0.705981
OID21432	Q9NPH0	ACP6	0.0622769	0.706448
OID20949	P16278	GLB1	0.0612944	0.710877
OID21061	Q9P126	CLEC1B	0.0610188	0.712121
OID20910	Q16740	CLPP	0.0603926	0.714951
OID20727	P22466	GAL	0.0600291	0.716596
OID20416	Q92820	GGH	0.0594759	0.719101
OID20421	Q13219	PAPPA	0.059225	0.720238
OID20882	Q9UPY6	WASF3	0.0592038	0.720334
OID20147	P40189	IL6ST	0.0582558	0.724636
OID21529	P15328	FOLR1	0.0571947	0.729461
OID20757	P27930	IL1R2	0.0568784	0.730901
OID21465	Q99075	HBEGF	0.0566309	0.732029
OID21428	P98082	DAB2	0.0557227	0.736171
OID20804	Q9NSK7	C19orf12	0.0556467	0.736518
OID21198	P21810	BGN	0.0555897	0.736779
OID20219	Q8IW75	SERPINA12	0.0550755	0.739128
OID20780	P15291	B4GALT1	0.0549275	0.739804
OID20225	Q8N1Q1	CA13	0.0546624	0.741017
OID21472	P20138	CD33	0.0543723	0.742344
OID21275	Q8TE58	ADAMTS15	0.0540307	0.743908
OID21484	P32004	L1CAM	0.0532827	0.747337
OID20962	Q06830	PRDX1	0.0528604	0.749274
OID21272	P36888	FLT3	0.0526993	0.750014
OID21218	Q8IWL1	SFTPA2	0.0525072	0.750896
OID20172	Q96LA6	FCRL1	0.0515068	0.755495
OID21280	P00519	ABL1	0.0509334	0.758136
OID20429	Q8NHJ6	LILRB4	0.050831	0.758607
OID20132	O14917	PCDH17	0.0505892	0.759722
OID20937	Q13451	FKBP5	0.0503324	0.760906
OID20091	Q92558	WASF1	0.0496169	0.764207
OID21285	Q9Y6A5	TACC3	0.0495818	0.764369
OID20856	Q07812	BAX	0.049443	0.76501
OID21174	Q7LG56	RRM2B	0.0493044	0.76565
OID20837	Q9Y6E0	STK24	0.0492859	0.765736
OID20136	Q16620	NTRK2	0.048853	0.767736
OID20431	P22301	IL10	0.0483918	0.769869
OID20681	Q9UJU6	DBNL	0.0479906	0.771726
OID21509	P07237	P4HB	0.0478707	0.772282
OID20683	O43639	NCK2	0.0467849	0.777315
OID20788	P19876	CXCL3	0.0467648	0.777407
OID20686	O00585	CCL21	0.0462583	0.779759
OID21295	P55273	CDKN2D	0.0461036	0.780477
OID20685	P47712	PLA2G4A	0.0458353	0.781723
OID21209	Q96NB1	CEP20	0.0455763	0.782927
OID20234	P19971	TYMP	0.0455093	0.783238
OID20964	O95407	TNFRSF6B	0.0451404	0.784954
OID20595	Q8TD46	CD200R1	0.0450002	0.785606
OID21513	Q9UJ68	MSRA	0.0449551	0.785816
OID21403	O43715	TRIAP1	0.0449457	0.78586
OID20218	O00161	SNAP23	0.04456	0.787655
OID20510	Q9Y5A7	NUB1	0.0442633	0.789037
OID20688	P11684	SCGB1A1	0.0439669	0.790418
OID20696	Q08334	IL10RB	0.0436676	0.791813
OID21193	Q6BAA4	FCRLB	0.0436367	0.791957
OID20619	P22304	IDS	0.0435886	0.792181
OID21014	P52823	STC1	0.043387	0.793121
OID20455	P20809	IL11	0.0432716	0.79366
OID20908	P18031	PTPN1	0.0430284	0.794794
OID20846	Q9Y680	FKBP7	0.042935	0.79523
OID21191	Q9NS15	LTBP3	0.0424525	0.797483
OID21325	Q86SJ6	DSG4	0.0418184	0.800446
OID20707	P55145	MANF	0.041559	0.801659
OID21236	Q9BUE0	MED18	0.0410614	0.803987
OID20190	Q9Y286	SIGLEC7	0.040999	0.80428
OID20875	Q9Y2W6	TDRKH	0.0408928	0.804777
OID21352	P23515	OMG	0.0404149	0.807015
OID21265	P10747	CD28	0.0396767	0.810475
OID21279	Q9UHD8	SEPTIN9	0.0393896	0.811822
OID21187	P31350	RRM2	0.0391416	0.812985
OID21450	Q6UWN8	SPINK6	0.0389152	0.814048
OID20068	P31483	TIA1	0.0388606	0.814304
OID20870	Q15633	TARBP2	0.0381088	0.817836
OID20756	Q15109	AGER	0.0376933	0.819789
OID20072	Q6UWL2	SUSD1	0.0373297	0.821499
OID20112	Q9UKP3	ITGB1BP2	0.0371951	0.822132
OID20515	Q12778	FOXO1	0.0368814	0.823608
OID20064	P36952	SERPINB5	0.0337359	0.838444
OID20905	O14944	EREG	0.0333008	0.840501
OID20584	P01730	CD4	0.0332141	0.840911
OID20713	Q7KYR7	BTN2A1	0.0326224	0.84371
OID20814	Q6P1M0	SLC27A4	0.0321267	0.846056
OID20879	O00399	DCTN6	0.031151	0.850678
OID20705	P21860	ERBB3	0.0303745	0.854359
OID20789	Q13232	NME3	0.0301476	0.855436
OID21036	P12429	ANXA3	0.0301079	0.855624
OID20111	P22004	BMP6	0.0293229	0.85935
OID20216	P31431	SDC4	0.0290801	0.860503
OID20805	Q8WTV0	SCARB1	0.0290766	0.86052
OID21420	P20472	PVALB	0.0290073	0.860849
OID20570	P26022	PTX3	0.0286399	0.862594
OID20956	Q6XZF7	DNMBP	0.0281336	0.865001
OID20536	Q8IVG5	SAMD9L	0.0279475	0.865886
OID21269	P09110	ACAA1	0.0277293	0.866924
OID21470	Q16543	CDC37	0.0273851	0.868561
OID20779	O95866	MPIG6B	0.0272166	0.869363
OID21288	P34949	MPI	0.0267361	0.87165
OID20430	P35225	IL13	0.0259445	0.87542
OID21290	Q7L5N7	LPCAT2	0.0258991	0.875636
OID20444	Q9Y478	PRKAB1	0.0253681	0.878166
OID20552	P52564	MAP2K6	0.0251113	0.879391
OID21518	Q9UBX7	KLK11	0.0244655	0.882471
OID21107	P22105	TNXB	0.0240338	0.88453
OID21031	P50225	SULT1A1	0.0238864	0.885234
OID20146	P10644	PRKAR1A	0.023619	0.88651
OID21313	Q9UK85	DKKL1	0.0230815	0.889077
OID21054	P14384	CPM	0.0227267	0.890772
OID20167	Q969P0	IGSF8	0.0208628	0.899682
OID21330	O00451	GFRA2	0.0207713	0.90012
OID21046	P09104	ENO2	0.0207245	0.900344
OID20525	Q9UNE0	EDAR	0.0203879	0.901955
OID21523	O43240	KLK10	0.0187105	0.909987
OID21348	P07947	YES1	0.0179524	0.91362
OID20355	P18428	LBP	0.0178846	0.913945
OID21195	O75493	CA11	0.0178239	0.914236
OID20597	Q9HCM2	PLXNA4	0.0177297	0.914687
OID20433	O95379	TNFAIP8	0.017341	0.916551
OID21334	Q13561	DCTN2	0.017327	0.916618
OID20858	Q9H2W6	MRPL46	0.017174	0.917352
OID20718	P0DMV8	HSPA1A	0.0168618	0.91885
OID20803	Q4LE39	ARID4B	0.0168053	0.91912
OID20456	Q96PD4	IL17F	0.0167411	0.919429
OID20867	Q9NRG1	PRTFDC1	0.0165283	0.920449
OID20720	O43291	SPINT2	0.0164897	0.920635
OID20877	P61244	MAX	0.0158479	0.923714
OID21205	Q05516	ZBTB16	0.0157004	0.924422
OID20516	Q7L8A9	VASH1	0.0155727	0.925035
OID20052	P17676	CEBPB	0.0155466	0.92516
OID21165	Q8IWL2	SFTPA1	0.0148875	0.928325
OID21338	Q9BS26	ERP44	0.0148213	0.928643
OID20843	Q16864	ATP6V1F	0.0138906	0.933114
OID21186	Q08AG7	MZT1	0.0127849	0.938427
OID20582	O15169	AXIN1	0.0124911	0.939839
OID20408	P41222	PTGDS	0.0124238	0.940163
OID20698	P01133	EGF	0.0122407	0.941043
OID20097	P13807	GYS1	0.0118063	0.943132
OID20528	P23229	ITGA6	0.0118034	0.943146
OID20602	Q9NQ25	SLAMF7	0.0101817	0.950947
OID21057	Q16288	NTRK3	0.00963057	0.953599
OID20250	Q01638	IL1RL1	0.00887154	0.957253
OID20793	A1E959	ODAM	0.0088691	0.957265
OID20959	Q8WV92	MITD1	0.00843322	0.959363
OID21435	Q9H3G5	CPVL	0.00789835	0.961939
OID20057	P55082	MFAP3	0.00783687	0.962235
OID20227	P09467	FBP1	0.00771974	0.962799
OID21303	Q9Y662	HS3ST3B1	0.00573795	0.972345
OID20213	Q99523	SORT1	0.00559045	0.973055
OID21049	P28908	TNFRSF8	0.00540953	0.973927
OID20077	Q15831	STK11	0.00526746	0.974611
OID20150	Q53H82	LACTB2	0.00494055	0.976187
OID20375	Q96H15	TIMD4	0.00439164	0.978832
OID20471	Q14435	GALNT3	0.00427379	0.9794
OID20596	P08727	KRT19	0.00398927	0.980771
OID20055	P34998	CRHR1	0.00269375	0.987015
OID20650	P15692	VEGFA	0.00261338	0.987402
OID20742	P46109	CRKL	0.000844966	0.995927
OID20808	Q96JP9	CDHR1	0.000110621	0.999467
OID20797	O14579	COPE	-0.00115532	0.994431
OID20820	Q9NXA8	SIRT5	-0.00160299	0.992273
OID20589	O94992	HEXIM1	-0.00179575	0.991343
OID20154	P09382	LGALS1	-0.00219572	0.989415
OID20105	Q9BYF1	ACE2	-0.00234204	0.98871
OID20643	Q96SB3	PPP1R9B	-0.00265628	0.987195
OID20071	O95183	VAMP5	-0.00272686	0.986855
OID21478	P21802	FGFR2	-0.00279799	0.986512
OID21052	O75509	TNFRSF21	-0.00338844	0.983667
OID20679	P53634	CTSC	-0.00394877	0.980966
OID20519	Q6UB28	METAP1D	-0.00411604	0.98016
OID21387	Q9P1Z2	CALCOCO1	-0.00441001	0.978743
OID20168	Q16820	MEP1B	-0.00462951	0.977685
OID20086	P21964	COMT	-0.00542366	0.973859
OID21119	Q8N6Q3	CD177	-0.00588088	0.971656
OID20463	Q96DB9	FXYD5	-0.00611566	0.970525
OID20806	Q9UKV5	AMFR	-0.00617828	0.970223
OID21091	Q9HCN6	GP6	-0.00630275	0.969624
OID20464	P48061	CXCL12	-0.00656056	0.968382
OID20836	P41208	CETN2	-0.00681827	0.96714
OID21040	P04233	CD74	-0.00715203	0.965533
OID20994	P12644	BMP4	-0.00718468	0.965375
OID20480	Q96RJ3	TNFRSF13C	-0.00731367	0.964754
OID21476	O00244	ATOX1	-0.00738175	0.964426
OID21361	Q13576	IQGAP2	-0.00747152	0.963994
OID20166	P08263	GSTA1	-0.00773764	0.962712
OID20522	P01588	EPO	-0.008083	0.961049
OID20850	Q15126	PMVK	-0.0083267	0.959876
OID21329	Q9C0C4	SEMA4C	-0.00926038	0.955381
OID20891	P42892	ECE1	-0.00963142	0.953595
OID20767	O00339	MATN2	-0.0101763	0.950973
OID21367	O60763	USO1	-0.0103253	0.950256
OID21510	Q15303	ERBB4	-0.0105025	0.949404
OID20907	P29218	IMPA1	-0.0105351	0.949247
OID20503	P09038	FGF2	-0.0113842	0.945162
OID20715	O95750	FGF19	-0.0115601	0.944316
OID20362	P14543	NID1	-0.0127953	0.938377
OID20666	P29460	IL12B	-0.0128577	0.938077
OID21319	P38936	CDKN1A	-0.0134526	0.935218
OID20769	Q16363	LAMA4	-0.0140623	0.932288
OID21241	Q6P2H3	CEP85	-0.014143	0.931901
OID20554	Q9NZN5	ARHGEF12	-0.0152711	0.926483
OID20711	Q99685	MGLL	-0.0156597	0.924618
OID20811	P48047	ATP5PO	-0.015893	0.923498
OID21224	O75380	NDUFS6	-0.0163165	0.921466
OID21136	P16871	IL7R	-0.0164824	0.920669
OID20862	O94813	SLIT2	-0.0180505	0.91315
OID21060	P48052	CPA2	-0.0182254	0.912311
OID21527	P26842	CD27	-0.0183902	0.911522
OID21522	P18084	ITGB5	-0.0189074	0.909044
OID20835	O60240	PLIN1	-0.0189842	0.908676
OID20868	Q16762	TST	-0.0190219	0.908495
OID20743	P16422	EPCAM	-0.0194494	0.906447
OID20193	Q9HBB8	CDHR5	-0.0197416	0.905048
OID20176	P41236	PPP1R2	-0.0209146	0.899435
OID21320	Q96EK5	KIFBP	-0.0217017	0.89567
OID21332	O14828	SCAMP3	-0.0217962	0.895218
OID21270	P51580	TPMT	-0.0225556	0.891589
OID20939	Q96NZ8	WFIKKN1	-0.0226591	0.891094
OID20098	P40225	THPO	-0.0240811	0.884305
OID21442	Q16595	FXN	-0.0241091	0.884171
OID20188	P06858	LPL	-0.0244665	0.882466
OID20721	P12532	CKMT1A_CKMT1B	-0.0250674	0.8796
OID20884	O95466	FMNL1	-0.0259602	0.875345
OID20583	P50995	ANXA11	-0.0261716	0.874338
OID20579	Q16698	DECR1	-0.0264372	0.873073
OID21479	Q96SM3	CPXM1	-0.026506	0.872745
OID21358	O00592	PODXL	-0.0265756	0.872414
OID20517	P55957	BID	-0.0266637	0.871994
OID20615	P37235	HPCAL1	-0.0286318	0.862633
OID21037	P06733	ENO1	-0.0286867	0.862372
OID20861	P39905	GDNF	-0.0287323	0.862156
OID21520	P04626	ERBB2	-0.0288705	0.861499
OID20559	Q9UDT6	CLIP2	-0.029297	0.859473
OID20423	P63241	EIF5A	-0.0295162	0.858432
OID21250	Q9UQB8	BAIAP2	-0.0295556	0.858245
OID21344	O43570	CA12	-0.0300451	0.855922
OID20490	P12034	FGF5	-0.0302285	0.855052
OID20594	Q8NDB2	BANK1	-0.0310142	0.851326
OID20807	P45452	MMP13	-0.0313028	0.849958
OID20545	O95644	NFATC1	-0.0324612	0.844473
OID20534	O75475	PSIP1	-0.03249	0.844336
OID21327	P29459_P29460	IL12A_IL12B	-0.0330371	0.841748
OID21350	P07948	LYN	-0.0331521	0.841204
OID21377	Q86SF2	GALNT7	-0.0333165	0.840427
OID21314	O15357	INPPL1	-0.0338592	0.837862
OID21208	P34130	NTF4	-0.0341944	0.836278
OID20746	Q96KG7	MEGF10	-0.0349781	0.832579
OID21227	P43490	NAMPT	-0.0351682	0.831681
OID21392	P16870	CPE	-0.0352738	0.831183
OID20116	Q9BWV1	BOC	-0.0353698	0.83073
OID20514	O60880	SH2D1A	-0.035935	0.828066
OID21005	P55291	CDH15	-0.0366494	0.824701
OID20180	Q9GZM7	TINAGL1	-0.0369043	0.8235
OID20211	O95841	ANGPTL1	-0.0374768	0.820807
OID21326	Q12846	STX4	-0.0377859	0.819353
OID20417	Q15582	TGFBI	-0.0379963	0.818364
OID20864	O14523	C2CD2L	-0.0386659	0.815218
OID20095	O15354	GPR37	-0.0387618	0.814768
OID21211	Q9Y265	RUVBL1	-0.0388211	0.81449
OID21067	Q9UBW5	BIN2	-0.0391023	0.813169
OID21231	Q9Y223	GNE	-0.0393341	0.812082
OID21407	Q9P0G3	KLK14	-0.0393947	0.811797
OID20231	P07204	THBD	-0.0395656	0.810996
OID20576	P24394	IL4R	-0.0395814	0.810922
OID20993	Q99426	TBCB	-0.0398258	0.809776
OID20173	Q14956	GPNMB	-0.0398363	0.809727
OID21009	Q08345	DDR1	-0.039992	0.808997
OID20124	Q15067	ACOX1	-0.0403532	0.807304
OID20876	P09211	GSTP1	-0.0408803	0.804835
OID20647	O95971	CD160	-0.0409104	0.804694
OID20782	O95633	FSTL3	-0.0411878	0.803396
OID21197	Q9Y243	AKT3	-0.0419024	0.800053
OID20442	O60934	NBN	-0.0419512	0.799825
OID21519	P26447	S100A4	-0.0426933	0.796359
OID20950	P08134	RHOC	-0.0427116	0.796273
OID20684	P35625	TIMP3	-0.0429027	0.795381
OID20606	P42702	LIFR	-0.0433519	0.793285
OID20453	Q9NYY1	IL20	-0.0437146	0.791594
OID21010	Q08708	CD300C	-0.0441483	0.789572
OID20210	Q9UEW3	MARCO	-0.0443642	0.788567
OID20571	Q03431	PTH1R	-0.04454	0.787748
OID21056	P25774	CTSS	-0.0447417	0.786809
OID21059	P30533	LRPAP1	-0.045535	0.783119
OID20708	Q14210	LY6D	-0.04555	0.783049
OID20918	O00559	EBAG9	-0.0457592	0.782077
OID20796	P51531	SMARCA2	-0.0466664	0.777864
OID20349	P00740	F9	-0.0467519	0.777468
OID20771	Q9BU40	CHRDL1	-0.047051	0.77608
OID21524	P49767	VEGFC	-0.0472722	0.775055
OID21181	Q9Y5V3	MAGED1	-0.047278	0.775028
OID20538	B1AKI9	ISM1	-0.0475779	0.773638
OID20187	P41159	LEP	-0.0476614	0.773251
OID20422	Q9UHF4	IL20RA	-0.0477949	0.772633
OID21309	Q9HAV7	GRPEL1	-0.048209	0.770715
OID20693	P55773	CCL23	-0.0484611	0.769549
OID20564	P24071	FCAR	-0.0488064	0.767952
OID20382	Q15485	FCN2	-0.0491019	0.766586
OID20957	Q92752	TNR	-0.0491601	0.766317
OID20885	Q9NS71	GKN1	-0.049479	0.764844
OID20558	P11274	BCR	-0.0496199	0.764193
OID21391	Q9Y5K2	KLK4	-0.0497531	0.763578
OID20899	Q9Y4K4	MAP4K5	-0.0503988	0.760599
OID20358	P07339	CTSD	-0.0504821	0.760215
OID20900	O95256	IL18RAP	-0.0505846	0.759743
OID20485	P51617	IRAK1	-0.0509374	0.758117
OID20165	Q9NY25	CLEC5A	-0.0510724	0.757495
OID20714	P34896	SHMT1	-0.051129	0.757235
OID20369	P02786	TFRC	-0.0511435	0.757168
OID21299	O94760	DDAH1	-0.0511572	0.757105
OID20628	Q9BZW8	CD244	-0.05119	0.756954
OID21185	P43629	KIR3DL1	-0.0514743	0.755645
OID21214	Q9P0V8	SLAMF8	-0.0517997	0.754148
OID21238	P30260	CDC27	-0.0518365	0.753979
OID20139	P21549	AGXT	-0.0523759	0.7515
OID20137	Q03154	ACY1	-0.0524002	0.751388
OID21404	P30041	PRDX6	-0.053863	0.744677
OID20965	Q6ISS4	LAIR2	-0.0541783	0.743232
OID20840	Q5JZY3	EPHA10	-0.0546652	0.741004
OID20717	P29350	PTPN6	-0.0547707	0.740521
OID21171	P06731	CEACAM5	-0.054777	0.740493
OID20966	Q9NZQ7	CD274	-0.0548886	0.739982
OID20199	P23526	AHCY	-0.0550646	0.739178
OID20413	P24592	IGFBP6	-0.055164	0.738723
OID20548	Q3KPI0	CEACAM21	-0.0553587	0.737834
OID20662	O43915	VEGFD	-0.0557671	0.735969
OID21498	P21589	NT5E	-0.0559528	0.735121
OID20741	P01127	PDGFB	-0.056479	0.732721
OID21001	Q9P0K1	ADAM22	-0.0567044	0.731694
OID20919	Q9BZM5	ULBP2	-0.0569002	0.730801
OID20233	Q92520	FAM3C	-0.0569234	0.730696
OID21099	Q14696	MESD	-0.0570119	0.730293
OID20801	P22676	CALB2	-0.0570425	0.730154
OID20735	O00300	TNFRSF11B	-0.0572771	0.729086
OID20765	O00626	CCL22	-0.0575168	0.727995
OID20694	Q14116	IL18	-0.0576875	0.727219
OID20192	O75791	GRAP2	-0.0579782	0.725897
OID20930	Q9HD42	CHMP1A	-0.0579841	0.72587
OID20890	Q92917	GPKOW	-0.0585658	0.723228
OID21511	P09486	SPARC	-0.0587163	0.722545
OID20379	P16109	SELP	-0.0589618	0.721431
OID20110	P40818	USP8	-0.0589991	0.721262
OID21460	P32926	DSG3	-0.0592832	0.719974
OID20209	A6NI73	LILRA5	-0.059854	0.717388
OID21051	Q10588	BST1	-0.0605369	0.714299
OID20839	P30039	PBLD	-0.0606976	0.713572
OID21196	P43628	KIR2DL3	-0.0614482	0.710183
OID20953	O43557	TNFSF14	-0.0615212	0.709854
OID20625	Q04637	EIF4G1	-0.0619127	0.708088
OID21370	Q86SJ2	AMIGO2	-0.0623023	0.706333
OID21379	Q02742	GCNT1	-0.0624689	0.705583
OID20888	Q86Z14	KLB	-0.0627759	0.704201
OID20627	O60884	DNAJA2	-0.0628923	0.703678
OID20562	P40933	IL15	-0.0631583	0.702482
OID20230	P04792	HSPB1	-0.0639774	0.698803
OID20958	Q6P1N0	CC2D1A	-0.0652242	0.693217
OID20745	Q92583	CCL17	-0.0652783	0.692975
OID20556	Q9UHC6	CNTNAP2	-0.0654517	0.692199
OID20075	P35218	CA5A	-0.0657251	0.690977
OID21082	O15389	SIGLEC5	-0.0657698	0.690777
OID20134	Q12864	CDH17	-0.0658221	0.690544
OID20623	Q9Y266	NUDC	-0.0662974	0.688422
OID20196	P21583	KITLG	-0.0670243	0.68518
OID20395	P55774	CCL18	-0.0678217	0.681631
OID20177	Q9Y5K6	CD2AP	-0.0679381	0.681113
OID20860	P13647	KRT5	-0.0681734	0.680067
OID20961	P06748	NPM1	-0.0687447	0.67753
OID20459	Q03426	MVK	-0.0689284	0.676716
OID21410	Q9C005	DPY30	-0.0691901	0.675555
OID21015	Q9H446	RWDD1	-0.0693676	0.674769
OID21335	P55039	DRG2	-0.0696594	0.673476
OID20621	P01137	TGFB1	-0.0702935	0.670671
OID21148	Q9NQ38	SPINK5	-0.0704092	0.67016
OID20812	Q6ZMC9	SIGLEC15	-0.0707917	0.66847
OID21481	P20851	C4BPB	-0.0708494	0.668216
OID20470	Q12968	NFATC3	-0.0717737	0.66414
OID20100	O75354	ENTPD6	-0.0718603	0.663759
OID20352	Q06033	ITIH3	-0.072095	0.662726
OID20763	Q16651	PRSS8	-0.0722348	0.662111
OID21222	Q9UQQ2	SH2B3	-0.0724976	0.660955
OID20936	Q2TAL6	VWC2	-0.0725383	0.660776
OID20574	P13725	OSM	-0.0731415	0.658127
OID20863	P29475	NOS1	-0.0737382	0.65551
OID20128	P48357	LEPR	-0.0739652	0.654515
OID20458	O95715	CXCL14	-0.0741866	0.653547
OID21398	P47992	XCL1	-0.0765105	0.643406
OID20897	P16444	DPEP1	-0.0768777	0.64181
OID20117	P08319	ADH4	-0.077233	0.640266
OID20542	Q12765	SCRN1	-0.0776505	0.638455
OID21501	Q6FI81	CIAPIN1	-0.0782213	0.635982
OID21245	P40198	CEACAM3	-0.0784897	0.63482
OID21016	Q9NP79	VTA1	-0.0787467	0.633708
OID21164	Q7Z7D3	VTCN1	-0.0788255	0.633367
OID20544	Q9Y6K9	IKBKG	-0.0790607	0.632351
OID21039	P78325	ADAM8	-0.0792693	0.631451
OID20777	Q15166	PON3	-0.0793299	0.631189
OID20512	P30838	ALDH3A1	-0.0795391	0.630286
OID20658	O00253	AGRP	-0.0801857	0.627499
OID21316	P28907	CD38	-0.0811391	0.623399
OID20848	P01375	TNF	-0.0819241	0.620032
OID20689	Q6UWV6	ENPP7	-0.0820018	0.619699
OID20588	P16455	MGMT	-0.0822538	0.61862
OID21216	Q3B7J2	GFOD2	-0.0827105	0.616666
OID21042	O14625	CXCL11	-0.0837855	0.612078
OID21376	Q99795	GPA33	-0.084262	0.610049
OID20726	Q9UKU9	ANGPTL2	-0.0852659	0.605783
OID20345	Q6EMK4	VASN	-0.0853951	0.605235
OID20644	P30044	PRDX5	-0.0854403	0.605043
OID20697	P02778	CXCL10	-0.0855549	0.604557
OID20135	Q9Y5X1	SNX9	-0.0873574	0.596937
OID21273	Q9BQ51	PDCD1LG2	-0.0874181	0.596681
OID20061	Q16619	CTF1	-0.0882065	0.593362
OID20996	Q9NR71	ASAH2	-0.0889869	0.590085
OID20695	P13236	CCL4	-0.0890431	0.589849
OID21418	Q496F6	CD300E	-0.0894705	0.588058
OID21027	Q96CD2	PPCDC	-0.0899661	0.585984
OID21255	P42331	ARHGAP25	-0.0904443	0.583986
OID21183	Q9NRA1	PDGFC	-0.0905191	0.583674
OID20051	P61978	HNRNPK	-0.0917188	0.578675
OID20500	P09874	PARP1	-0.0920765	0.577189
OID20205	Q9NQX5	NPDC1	-0.0923238	0.576162
OID20324	O75023	LILRB5	-0.092336	0.576111
OID21466	P80075	CCL8	-0.0927896	0.57423
OID21179	Q9H4P4	RNF41	-0.0930732	0.573056
OID20461	P26951	IL3RA	-0.093143	0.572767
OID20539	Q6ZMH5	SLC39A5	-0.0942846	0.568051
OID20495	P01579	IFNG	-0.0942932	0.568015
OID20476	P13693	TPT1	-0.0958625	0.561562
OID20764	Q03405	PLAUR	-0.0959363	0.561259
OID20331	P23284	PPIB	-0.0970729	0.556608
OID20524	Q9UN19	DAPP1	-0.0972357	0.555943
OID20523	P80098	CCL7	-0.0980832	0.552488
OID21298	Q9UJ71	CD207	-0.0997647	0.545664
OID21508	O43895	XPNPEP2	-0.100368	0.543225
OID20702	O14836	TNFRSF13B	-0.100607	0.542262
OID20174	P09417	QDPR	-0.101523	0.538572
OID21489	P21741	MDK	-0.102088	0.536301
OID21178	O75787	ATP6AP2	-0.102212	0.535804
OID21263	P01275	GCG	-0.10295	0.532848
OID20903	P14868	DARS1	-0.103118	0.532176
OID20975	P50135	HNMT	-0.10338	0.531129
OID21482	Q9NP84	TNFRSF12A	-0.10446	0.526824
OID21202	Q07960	ARHGAP1	-0.104768	0.525598
OID20709	P29279	CCN2	-0.105174	0.523988
OID20585	Q9NRM6	IL17RB	-0.105784	0.521569
OID20824	P15018	LIF	-0.105922	0.521024
OID20640	O43561	LAT	-0.106283	0.519596
OID20232	Q16773	KYAT1	-0.106395	0.519152
OID20759	Q9HCB6	SPON1	-0.107639	0.514251
OID20598	P28827	PTPRM	-0.108028	0.512721
OID20663	P12544	GZMA	-0.108418	0.51119
OID20487	Q9HB29	IL1RL2	-0.108634	0.510345
OID21018	P01732	CD8A	-0.109153	0.508314
OID21339	Q96I82	KAZALD1	-0.109398	0.507359
OID20066	P34947	GRK5	-0.109688	0.506227
OID20537	Q96LC7	SIGLEC10	-0.109828	0.50568
OID20551	Q9HD26	GOPC	-0.110193	0.504258
OID20786	O00468	AGRN	-0.11127	0.500074
OID20546	Q9Y258	CCL26	-0.113054	0.493183
OID20776	Q8IYS5	OSCAR	-0.113138	0.492859
OID20752	Q99895	CTRC	-0.113608	0.491053
OID20733	O75888	TNFSF13	-0.114111	0.489123
OID20144	O94903	PLPBP	-0.114574	0.487351
OID21212	O00221	NFKBIE	-0.114585	0.48731
OID20855	Q9H0C8	ILKAP	-0.114661	0.487018
OID20738	Q5KU26	COLEC12	-0.115139	0.485194
OID20942	Q15814	TBCC	-0.115465	0.48395
OID20365	Q9UBR2	CTSZ	-0.116504	0.479998
OID20505	O14867	BACH1	-0.116711	0.479211
OID21043	Q01469	FABP5	-0.117036	0.477982
OID20074	P01375	TNF	-0.117495	0.476244
OID21322	Q11201	ST3GAL1	-0.117928	0.474609
OID21514	P09958	FURIN	-0.118173	0.473685
OID20207	P42830	CXCL5	-0.118579	0.472158
OID20992	Q9BYC5	FUT8	-0.120131	0.466334
OID20669	Q16719	KYNU	-0.120941	0.463313
OID20710	Q9HC38	GLOD4	-0.121501	0.461229
OID20520	P01903	HLA-DRA	-0.121588	0.460906
OID20944	P78333	GPC5	-0.123843	0.452571
OID20399	P36222	CHI3L1	-0.124064	0.451757
OID21229	Q9Y2Z0	SUGT1	-0.124212	0.451215
OID20798	P15336	ATF2	-0.125295	0.447247
OID20586	P01374	LTA	-0.125777	0.44549
OID21355	Q8NEZ2	VPS37A	-0.125825	0.445311
OID20096	P20718	GZMH	-0.126039	0.444534
OID20305	P42574	CASP3	-0.126362	0.443359
OID21144	Q9Y279	VSIG4	-0.126675	0.442219
OID20449	Q8N6P7	IL22RA1	-0.127794	0.438165
OID20493	P18564	ITGB6	-0.127899	0.437787
OID20361	Q14515	SPARCL1	-0.129218	0.433038
OID21357	P15514	AREG	-0.12923	0.432993
OID20657	Q12866	MERTK	-0.129338	0.432606
OID20827	P51452	DUSP3	-0.129908	0.430562
OID20357	Q12794	HYAL1	-0.131116	0.426251
OID20152	Q99674	CGREF1	-0.131155	0.426114
OID20387	O75015	FCGR3B	-0.131667	0.424292
OID20977	Q8WWN9	IPCEF1	-0.13222	0.422334
OID20497	Q8N8S7	ENAH	-0.132236	0.422276
OID20484	Q05084	ICA1	-0.132541	0.421198
OID21291	Q9UKR3	KLK13	-0.133036	0.419448
OID21234	P55008	AIF1	-0.133551	0.417633
OID20593	Q29980_Q29983	MICB_MICA	-0.134458	0.41445
OID21260	Q9Y5L3	ENTPD2	-0.134596	0.413969
OID20412	P13501	CCL5	-0.134768	0.413366
OID20377	P08174	CD55	-0.135032	0.412445
OID20316	P25445	FAS	-0.135169	0.411966
OID20610	P10147	CCL3	-0.135763	0.409893
OID21111	Q96RD9	FCRL5	-0.135896	0.40943
OID20723	Q96PL1	SCGB3A2	-0.136979	0.405674
OID20600	P01135	TGFA	-0.136989	0.40564
OID21038	P05060	CHGB	-0.137526	0.403783
OID21360	Q9NZT2	OGFR	-0.138477	0.400507
OID20984	Q8N474	SFRP1	-0.138572	0.400181
OID20297	Q14162	SCARF1	-0.139279	0.397757
OID21228	Q6EIG7	CLEC6A	-0.140263	0.394399
OID20832	Q9UM07	PADI4	-0.140318	0.394213
OID20635	P40259	CD79B	-0.140886	0.392281
OID20872	P49789	FHIT	-0.141454	0.390358
OID21266	O60760	HPGDS	-0.141599	0.389865
OID20575	P28845	HSD11B1	-0.142354	0.387319
OID20367	Q9BXJ1	C1QTNF1	-0.143745	0.382649
OID20608	P20340	RAB6A	-0.143845	0.382313
OID21021	O14737	PDCD5	-0.144	0.381797
OID20904	Q9Y6D9	MAD1L1	-0.144668	0.379568
OID21151	Q9Y624	F11R	-0.144778	0.379203
OID20613	P80162	CXCL6	-0.14501	0.37843
OID20385	P08887	IL6R	-0.146306	0.374138
OID21210	O15116	LSM1	-0.14644	0.373695
OID20391	P12318	FCGR2A	-0.146568	0.373273
OID20591	P20783	NTF3	-0.146914	0.372132
OID20498	Q13261	IL15RA	-0.146996	0.371864
OID20642	Q15661	TPSAB1	-0.147131	0.371421
OID21140	O15117	FYB1	-0.147469	0.370309
OID21354	P42658	DPP6	-0.14845	0.3671
OID20932	P50453	SERPINB9	-0.148674	0.36637
OID20609	Q8WXI8	CLEC4D	-0.149469	0.363784
OID20246	P08833	IGFBP1	-0.149529	0.363588
OID21017	P15311	EZR	-0.149681	0.363096
OID20380	P15529	CD46	-0.150569	0.360222
OID20170	P19022	CDH2	-0.150775	0.359557
OID21256	P35637	FUS	-0.150884	0.359207
OID21066	O94907	DKK1	-0.150951	0.358991
OID20887	P30519	HMOX2	-0.152002	0.355615
OID21401	Q9ULX7	CA14	-0.153518	0.35078
OID20740	Q15389	ANGPT1	-0.153563	0.350639
OID21242	Q16772	GSTA3	-0.153596	0.350535
OID20436	P28838	LAP3	-0.153968	0.349353
OID21446	Q9NS68	TNFRSF19	-0.154244	0.348481
OID21507	Q14512	FGFBP1	-0.154507	0.347648
OID20118	P09496	CLTA	-0.154928	0.346322
OID21088	P30740	SERPINB1	-0.155271	0.345241
OID20915	P15509	CSF2RA	-0.155493	0.344542
OID21201	Q9UKR0	KLK12	-0.156395	0.341717
OID20917	Q8NBI3	DRAXIN	-0.156668	0.340864
OID20457	O76038	SCGN	-0.157555	0.338103
OID21423	Q10471	GALNT2	-0.158408	0.335462
OID20366	O00533	CHL1	-0.159064	0.333439
OID20646	Q9Y6Q6	TNFRSF11A	-0.159292	0.332736
OID21192	P39748	FEN1	-0.159796	0.33119
OID20153	P10145	CXCL8	-0.159915	0.330823
OID20103	P25815	S100P	-0.160166	0.330058
OID20473	P01375	TNF	-0.160234	0.329848
OID20620	O00273	DFFA	-0.160992	0.327536
OID21237	P01375	TNF	-0.161763	0.325195
OID21022	Q9UNZ2	NSFL1C	-0.161999	0.32448
OID20094	Q9H5Y7	SLITRK6	-0.162851	0.321908
OID20373	Q99969	RARRES2	-0.162976	0.32153
OID20513	O43521-2	BCL2L11	-0.163157	0.320984
OID20590	Q6UXB4	CLEC4G	-0.163449	0.320109
OID20082	Q13105	ZBTB17	-0.163578	0.319721
OID20874	O94985	CLSTN1	-0.164131	0.318064
OID21452	P09960	LTA4H	-0.164679	0.316431
OID21172	O60828	PQBP1	-0.165322	0.314517
OID20673	P49763	PGF	-0.165982	0.312563
OID20063	Q9NRV9	HEBP1	-0.166286	0.311665
OID21162	Q6NXT1	ANKRD54	-0.16643	0.31124
OID20952	P40222	TXLNA	-0.166981	0.309618
OID21512	P48307	TFPI2	-0.167286	0.308724
OID20306	Q13332	PTPRS	-0.167561	0.307917
OID21437	P50579	METAP2	-0.168144	0.306212
OID21397	Q9H6S3	EPS8L2	-0.168485	0.305219
OID20577	Q9NWZ3	IRAK4	-0.168551	0.305027
OID20114	P46379	BAG6	-0.168997	0.30373
OID21371	Q86SR1	GALNT10	-0.169182	0.303191
OID20285	Q9H1U4	MEGF9	-0.169813	0.301367
OID21369	P82980	RBP5	-0.170234	0.300151
OID20960	Q02790	FKBP4	-0.17034	0.299847
OID21072	P02749	APOH	-0.170556	0.299224
OID20197	Q9UKJ0	PILRB	-0.170623	0.299032
OID21085	Q14112	NID2	-0.170809	0.298496
OID21226	O95786	DDX58	-0.171416	0.296758
OID20988	P08962	CD63	-0.171593	0.296252
OID20435	O43707	ACTN4	-0.172256	0.294361
OID20148	Q9H773	DCTPP1	-0.172455	0.293795
OID20573	Q9UMR7	CLEC4A	-0.172513	0.293631
OID20670	Q9HBG7	LY9	-0.172792	0.292839
OID21375	Q8IXJ6	SIRT2	-0.173189	0.291713
OID20599	P32970	CD70	-0.17337	0.291202
OID21248	P01229	LHB	-0.173995	0.289441
OID20833	P26440	IVD	-0.174005	0.289412
OID21166	P54727	RAD23B	-0.174025	0.289355
OID20119	P34913	EPHX2	-0.174362	0.288407
OID20293	Q15828	CST6	-0.174397	0.288309
OID20360	Q86VB7	CD163	-0.174536	0.28792
OID20626	P35613	BSG	-0.174733	0.287366
OID21068	O76076	CCN5	-0.175505	0.285209
OID20290	P16581	SELE	-0.175533	0.28513
OID20370	P10721	KIT	-0.175541	0.28511
OID20878	Q96FQ6	S100A16	-0.176104	0.283543
OID21318	Q49AH0	CDNF	-0.176321	0.282941
OID21356	O60825	PFKFB2	-0.176986	0.281098
OID21399	Q14203	DCTN1	-0.179782	0.273446
OID20648	P14317	HCLS1	-0.180675	0.27103
OID20350	P15144	ANPEP	-0.180715	0.270922
OID21425	Q96I15	SCLY	-0.182224	0.266873
OID20529	Q6DN72	FCRL6	-0.182309	0.266647
OID21337	Q14241	ELOA	-0.182933	0.264985
OID20842	Q9BW30	TPPP3	-0.183399	0.263749
OID20982	O15197	EPHB6	-0.184184	0.261675
OID20561	P78310	CXADR	-0.184904	0.259782
OID20690	Q9BZZ2	SIGLEC1	-0.185651	0.257828
OID20507	Q12933	TRAF2	-0.185812	0.257408
OID21283	P61218	POLR2F	-0.186358	0.255986
OID20397	Q9NPY3	CD93	-0.186641	0.255253
OID20667	Q15517	CDSN	-0.187522	0.252976
OID20321	O00584	RNASET2	-0.18787	0.25208
OID20578	Q14773	ICAM4	-0.188662	0.250049
OID20472	P05113	IL5	-0.189231	0.248598
OID21175	O14964	HGS	-0.189304	0.248412
OID20312	Q13231	CHIT1	-0.191775	0.242176
OID20624	O43508	TNFSF12	-0.192402	0.240611
OID20438	Q6UXK5	LRRN1	-0.193527	0.237819
OID21396	Q15116	PDCD1	-0.194778	0.234742
OID20396	P19320	VCAM1	-0.194782	0.234731
OID20194	P52888	THOP1	-0.19517	0.233782
OID20886	Q9UJ72	ANXA10	-0.195287	0.233497
OID21064	P57087	JAM2	-0.195585	0.232771
OID20069	Q9Y2B0	CNPY2	-0.19581	0.232221
OID20450	P14784	IL2RB	-0.195922	0.23195
OID21120	Q5T2D2	TREML2	-0.195965	0.231846
OID21274	P08069	IGF1R	-0.196834	0.22974
OID20402	P04070	PROC	-0.196903	0.229575
OID21252	Q9UHF1	EGFL7	-0.197252	0.228732
OID21225	O75569	PRKRA	-0.198551	0.225621
OID20902	P63098	PPP3R1	-0.199334	0.223758
OID21324	P37108	SRP14	-0.199481	0.223412
OID20335	P02452	COL1A1	-0.200481	0.221051
OID20945	Q9Y6Y9	LY96	-0.200998	0.219837
OID20951	Q8NFP4	MDGA1	-0.201195	0.219376
OID20881	P23276	KEL	-0.202651	0.215988
OID20073	Q9UKL0	RCOR1	-0.202725	0.215818
OID21157	O76061	STC2	-0.203264	0.214573
OID21184	P35813	PPM1A	-0.204452	0.211849
OID20844	Q9HA65	TBC1D17	-0.204996	0.210609
OID20974	O60242	ADGRB3	-0.205845	0.208684
OID21400	P13521	SCG2	-0.206133	0.208034
OID20926	O00308	WWP2	-0.206139	0.20802
OID20368	P35443	THBS4	-0.206435	0.207355
OID21086	P12081	HARS1	-0.2066	0.206983
OID20923	P78560	CRADD	-0.207903	0.20407
OID21013	P21217_Q11128	FUT3_FUT5	-0.208847	0.201978
OID20217	P09601	HMOX1	-0.2102	0.199003
OID21200	P48643	CCT5	-0.210677	0.197964
OID21363	P25685	DNAJB1	-0.211119	0.197001
OID21289	Q6UXD5	SEZ6L2	-0.212518	0.193982
OID21206	Q7L5Y9	MAEA	-0.214536	0.189682
OID20603	P41217	CD200	-0.215009	0.188685
OID21306	P05937	CALB1	-0.215982	0.186644
OID20141	P21980	TGM2	-0.216577	0.185404
OID20275	P08118	MSMB	-0.216653	0.185247
OID20553	Q9H0P0	NT5C3A	-0.217234	0.18404
OID20821	Q8N2G4	LYPD1	-0.217614	0.183256
OID21230	Q8WUX2	CHAC2	-0.218061	0.182336
OID20363	P30530	AXL	-0.218485	0.181465
OID20967	O00220	TNFRSF10A	-0.219064	0.180283
OID21143	P07108	DBI	-0.219319	0.179764
OID21247	P14136	GFAP	-0.219387	0.179625
OID20106	P07585	DCN	-0.222535	0.173305
OID21118	P63313	TMSB10	-0.222582	0.173213
OID20482	Q7Z6M3	MILR1	-0.223014	0.172358
OID21462	Q8WWY7	WFDC12	-0.223205	0.171981
OID20107	Q04760	GLO1	-0.223985	0.170448
OID20300	Q9Y4L1	HYOU1	-0.226485	0.165603
OID20392	P80188	LCN2	-0.226653	0.16528
OID20506	Q8IU57	IFNLR1	-0.227276	0.164091
OID20313	P04085	PDGFA	-0.227517	0.163631
OID21058	Q6ZMJ2	SCARA5	-0.22767	0.163341
OID21480	Q7Z4W1	DCXR	-0.227783	0.163126
OID20157	P55285	CDH6	-0.228117	0.162493
OID20195	P35754	GLRX	-0.228266	0.162212
OID20799	P53985	SLC16A1	-0.228767	0.161268
OID21152	Q8N149	LILRA2	-0.228804	0.161198
OID21395	Q9UJM8	HAO1	-0.230172	0.158638
OID21430	P10145	CXCL8	-0.230274	0.158448
OID21277	P51692	STAT5B	-0.230376	0.158259
OID20261	P04066	FUCA1	-0.230432	0.158155
OID20532	P13747	HLA-E	-0.231245	0.156652
OID20486	P42701	IL12RB1	-0.231282	0.156584
OID20895	Q96B36	AKT1S1	-0.233795	0.152005
OID20383	P98160	HSPG2	-0.233892	0.15183
OID21436	Q96NA2	RILP	-0.23391	0.151797
OID21305	Q9H4A9	DPEP2	-0.234851	0.15011
OID21029	Q10589	BST2	-0.235943	0.148169
OID21000	P23588	EIF4B	-0.236123	0.147851
OID20109	Q13444	ADAM15	-0.237188	0.145978
OID20175	Q9UBU3	GHRL	-0.237309	0.145766
OID20443	Q96P31	FCRL3	-0.237679	0.145121
OID20320	Q16769	QPCT	-0.237957	0.144638
OID20851	Q6UX27	VSTM1	-0.238023	0.144523
OID20614	Q08174	PCDH1	-0.23889	0.143021
OID20631	P10145	CXCL8	-0.239291	0.142332
OID20533	P19474	TRIM21	-0.239291	0.142331
OID20084	O95684	CEP43	-0.239721	0.141595
OID20354	P13591	NCAM1	-0.240546	0.140188
OID20557	P45984	MAPK9	-0.240563	0.140159
OID20378	P08571	CD14	-0.240881	0.139621
OID21284	Q86WD7	SERPINA9	-0.240966	0.139476
OID20634	O94856	NFASC	-0.242785	0.136422
OID20113	P09668	CTSH	-0.243977	0.134448
OID20784	Q9BYZ8	REG4	-0.244407	0.133742
OID21282	Q9BYE9	CDHR2	-0.244515	0.133564
OID20883	Q8WUW1	BRK1	-0.244737	0.133201
OID21104	P35442	THBS2	-0.244984	0.132798
OID21112	Q9Y240	CLEC11A	-0.24529	0.132299
OID21134	Q08431	MFGE8	-0.245434	0.132065
OID21411	Q9GZV9	FGF23	-0.246119	0.130955
OID20492	Q9BXJ7	AMN	-0.24757	0.128628
OID21133	P06734	FCER2	-0.248014	0.127921
OID20317	O15031	PLXNB2	-0.248162	0.127687
OID20792	Q92597	NDRG1	-0.248599	0.126994
OID20255	Q03167	TGFBR3	-0.248663	0.126894
OID20968	Q92765	FRZB	-0.249004	0.126357
OID20671	P78556	CCL20	-0.24975	0.125187
OID20675	Q07325	CXCL9	-0.249751	0.125187
OID20078	O60635	TSPAN1	-0.250732	0.123661
OID20527	Q8N608	DPP10	-0.251075	0.123132
OID20145	Q9UMF0	ICAM5	-0.251172	0.122982
OID20948	Q53H47	SETMAR	-0.251293	0.122795
OID20664	Q9H4D0	CLSTN2	-0.251586	0.122345
OID21105	Q13093	PLA2G7	-0.25223	0.12136
OID20342	P05121	SERPINE1	-0.252481	0.120977
OID20641	P36959	GMPR	-0.252524	0.120911
OID20067	Q96N03	VSTM2L	-0.253053	0.120108
OID20569	Q9NRJ3	CCL28	-0.253751	0.119054
OID21053	Q9BRF8	CPPED1	-0.254308	0.11822
OID20364	P07478	PRSS2	-0.254437	0.118027
OID20629	Q12918	KLRB1	-0.254533	0.117884
OID21321	Q7Z5A7	TAFA5	-0.255487	0.116466
OID20268	P09619	PDGFRB	-0.256028	0.115667
OID20089	Q8TE57	ADAMTS16	-0.256525	0.114937
OID20632	Q13241	KLRD1	-0.256762	0.11459
OID20257	Q5VY43	PEAR1	-0.257589	0.113387
OID20337	P42785	PRCP	-0.258211	0.112488
OID21502	Q9UP79	ADAMTS8	-0.258907	0.111488
OID20126	Q05315	CLC	-0.259078	0.111244
OID20935	P52798	EFNA4	-0.25968	0.110385
OID20581	Q9UKX5	ITGA11	-0.260049	0.109862
OID20319	P00533	EGFR	-0.260082	0.109816
OID20122	P00568	AK1	-0.26034	0.109452
OID20121	Q9Y4X3	CCL27	-0.261231	0.108199
OID21080	Q04900	CD164	-0.261394	0.107971
OID20384	Q15113	PCOLCE	-0.261766	0.107452
OID20540	P78410	BTN3A2	-0.26189	0.10728
OID21414	Q14790	CASP8	-0.262211	0.106834
OID20198	Q15846	CLUL1	-0.262556	0.106357
OID20744	O43598	DNPH1	-0.262761	0.106073
OID20248	P13598	ICAM2	-0.263409	0.105184
OID21073	P14174	MIF	-0.263439	0.105143
OID20326	P19957	PI3	-0.263578	0.104952
OID20083	P21246	PTN	-0.264495	0.103704
OID20242	P54760	EPHB4	-0.266041	0.101625
OID20639	Q96LA5	FCRL2	-0.266113	0.101529
OID20303	P35590	TIE1	-0.266659	0.100804
OID20249	Q76LX8	ADAMTS13	-0.267373	0.0998609
OID20214	P35247	SFTPD	-0.267452	0.0997569
OID20565	Q01151	CD83	-0.267541	0.0996391
OID20737	Q6GTX8	LAIR1	-0.267896	0.0991731
OID20099	Q8NC01	CLEC1A	-0.268387	0.0985327
OID21461	Q9H4F8	SMOC1	-0.270477	0.0958373
OID21393	P26010	ITGB7	-0.272215	0.0936403
OID21343	Q9BSG5	RTBDN	-0.272848	0.0928501
OID21296	P05783	KRT18	-0.27328	0.0923127
OID21440	P13726	F3	-0.273769	0.0917081
OID20386	P00441	SOD1	-0.274371	0.0909691
OID21381	Q7Z5L0	VMO1	-0.276065	0.0889105
OID20847	Q03393	PTS	-0.276314	0.0886121
OID20356	Q99650	OSMR	-0.276445	0.0884544
OID21345	P49441	INPP1	-0.277178	0.0875789
OID20653	P43489	TNFRSF4	-0.277759	0.0868895
OID21246	Q8WYN0	ATG4A	-0.278102	0.0864849
OID21372	P58499	FAM3B	-0.278155	0.0864226
OID20995	P28325	CST5	-0.278434	0.0860938
OID20871	P07196	NEFL	-0.278954	0.0854853
OID21077	P31948	STIP1	-0.279602	0.0847306
OID21433	P09105	HBQ1	-0.280885	0.0832522
OID20304	P78324	SIRPA	-0.281765	0.0822508
OID21328	Q8IX05	CD302	-0.281998	0.0819869
OID21115	Q9UKK9	NUDT5	-0.282249	0.0817028
OID20418	P01033	TIMP1	-0.28295	0.0809152
OID20496	Q13291	SLAMF1	-0.283457	0.0803498
OID21114	P04179	SOD2	-0.283962	0.0797895
OID20155	Q8WX77	IGFBPL1	-0.284318	0.0793956
OID21408	O14558	HSPB6	-0.286814	0.0766801
OID20215	P20711	DDC	-0.28721	0.0762563
OID21419	Q9H6B4	CLMP	-0.287998	0.0754184
OID20204	Q9BQB4	SOST	-0.288832	0.0745382
OID20859	Q9Y2V2	CARHSP1	-0.289417	0.0739259
OID20314	P13686	ACP5	-0.289693	0.0736387
OID20401	Q16627	CCL14	-0.289823	0.0735035
OID21366	O00748	CES2	-0.290009	0.073311
OID21342	P29317	EPHA2	-0.290675	0.0726235
OID21453	Q00796	SORD	-0.291174	0.0721115
OID20244	P23141	CES1	-0.291885	0.0713873
OID21131	P16284	PECAM1	-0.293166	0.070097
OID20400	P01034	CST3	-0.293651	0.0696131
OID20394	Q9NZK5	ADA2	-0.294394	0.068877
OID20787	Q03403	TFF2	-0.294463	0.0688087
OID21351	O75144	ICOSLG	-0.294483	0.0687892
OID20202	Q9UK05	GDF2	-0.296219	0.067095
OID20276	P07858	CTSB	-0.296387	0.0669331
OID21096	P23280	CA6	-0.296815	0.0665206
OID20617	Q07065	CKAP4	-0.297619	0.0657527
OID21160	Q99497	PARK7	-0.29776	0.065619
OID21125	P20827	EFNA1	-0.299015	0.0644354
OID20989	Q9UL46	PSME2	-0.299401	0.0640756
OID20162	Q13541	EIF4EBP1	-0.30042	0.0631314
OID21308	P50583	NUDT2	-0.300557	0.0630054
OID20256	P04275	VWF	-0.302508	0.0612317
OID20265	O14798	TNFRSF10C	-0.304459	0.0594978
OID21030	Q99731	CCL19	-0.304471	0.059487
OID20954	P48740	MASP1	-0.30473	0.0592601
OID20414	Q12805	EFEMP1	-0.304983	0.059039
OID20921	Q96IU4	ABHD14B	-0.305028	0.058999
OID20322	P10451	SPP1	-0.305555	0.0585412
OID20327	Q9HD89	RETN	-0.305828	0.0583045
OID21505	Q14508	WFDC2	-0.306095	0.0580742
OID20447	Q5R372	RABGAP1L	-0.306186	0.0579955
OID20292	P12111	COL6A3	-0.307075	0.0572342
OID21467	P35318	ADM	-0.30721	0.0571195
OID21135	Q16881	TXNRD1	-0.307268	0.0570697
OID20955	O95630	STAMBP	-0.307499	0.0568742
OID21106	Q15155	NOMO1	-0.309326	0.0553422
OID20946	O43155	FLRT2	-0.309681	0.0550483
OID21006	O94779	CNTN5	-0.309741	0.0549984
OID20494	P01591	JCHAIN	-0.311041	0.0539347
OID20969	Q06323	PSME1	-0.311296	0.0537272
OID20938	Q2MKA7	RSPO1	-0.311759	0.0533535
OID20997	P10145	CXCL8	-0.31196	0.053192
OID21353	Q99717	SMAD5	-0.31249	0.0527677
OID20411	P05362	ICAM1	-0.313427	0.0520237
OID20272	Q9Y275	TNFSF13B	-0.313737	0.0517791
OID21003	Q9BS40	LXN	-0.313832	0.0517044
OID20390	O14786	NRP1	-0.314912	0.0508625
OID20125	P16860	NTproBNP	-0.315706	0.0502499
OID20240	P01130	LDLR	-0.315945	0.0500667
OID21004	P13500	CCL2	-0.316276	0.0498139
OID20376	P05556	ITGB1	-0.317402	0.0489615
OID20348	O95998	IL18BP	-0.318281	0.0483038
OID21146	P11717	IGF2R	-0.320504	0.0466736
OID20179	P27352	CBLIF	-0.320523	0.0466596
OID20672	P03956	MMP1	-0.321363	0.0460555
OID20294	P04080	CSTB	-0.32194	0.0456441
OID21340	Q6UWW8	CES3	-0.32252	0.045234
OID20549	Q9BT73	PSMG3	-0.322769	0.0450585
OID20081	O43854	EDIL3	-0.322962	0.0449231
OID20090	P55259	GP2	-0.324557	0.0438158
OID21347	Q9Y570	PPME1	-0.324814	0.0436395
OID20281	Q86U17	SERPINA11	-0.324955	0.0435426
OID21383	P05187	ALPP	-0.325276	0.0433237
OID21293	Q07954	LRP1	-0.32706	0.0421221
OID20971	O76070	SNCG	-0.327296	0.0419653
OID21315	P18627	LAG3	-0.328225	0.0413527
OID20269	P08581	MET	-0.328662	0.041067
OID21095	O15394	NCAM2	-0.32917	0.0407366
OID20323	Q8NHL6	LILRB1	-0.329291	0.0406583
OID20645	P00813	ADA	-0.330307	0.0400053
OID20310	P10586	PTPRF	-0.33071	0.0397491
OID21070	P05067	APP	-0.333212	0.0381854
OID20986	Q9H477	RBKS	-0.333689	0.0378932
OID20580	O60449	LY75	-0.333993	0.0377077
OID20299	P48745	CCN3	-0.334882	0.03717
OID20916	P11464	PSG1	-0.335328	0.0369028
OID21333	Q8N386	LRRC25	-0.336567	0.0361683
OID20318	Q14393	GAS6	-0.337326	0.035724
OID21113	Q14126	DSG2	-0.338263	0.0351821
OID20087	P09237	MMP7	-0.338855	0.0348432
OID21127	O43505	B4GAT1	-0.340132	0.0341209
OID20295	P80370	DLK1	-0.341411	0.0334099
OID21147	Q99727	TIMP4	-0.341881	0.0331519
OID20927	P07741	APRT	-0.342236	0.032958
OID20243	P33151	CDH5	-0.343007	0.0325403
OID21089	Q96F46	IL17RA	-0.343317	0.0323735
OID20291	P19021	PAM	-0.343362	0.0323494
OID21079	Q02487	DSC2	-0.344125	0.0319418
OID20374	O95445	APOM	-0.344493	0.0317467
OID21385	P08397	HMBS	-0.345267	0.0313398
OID21002	O15496	PLA2G10	-0.345819	0.0310526
OID20267	P01589	IL2RA	-0.346106	0.0309039
OID20541	P12872	MLN	-0.347617	0.030131
OID21439	P39900	MMP12	-0.347749	0.0300642
OID20236	Q16270	IGFBP7	-0.348202	0.029836
OID20270	Q96AP7	ESAM	-0.348671	0.0296014
OID21137	Q8TDQ0	HAVCR2	-0.349366	0.029256
OID20934	Q9UBT3	DKK4	-0.349579	0.0291513
OID20343	P43121	MCAM	-0.350733	0.0285874
OID21382	Q99536	VAT1	-0.350838	0.0285364
OID20389	Q16853	AOC3	-0.351803	0.0280727
OID21294	Q9Y653	ADGRG1	-0.352439	0.0277703
OID21145	P20333	TNFRSF1B	-0.352893	0.0275561
OID21155	P19438	TNFRSF1A	-0.353007	0.0275024
OID20818	P05455	SSB	-0.353724	0.0271675
OID20278	Q07507	DPT	-0.354762	0.0266888
OID20283	O75326	SEMA7A	-0.357121	0.0256266
OID21142	Q969Z4	RELT	-0.358761	0.0249088
OID20605	P24001	IL32	-0.359292	0.02468
OID20682	P30613	PKLR	-0.361072	0.0239256
OID21087	P30086	PEBP1	-0.36146	0.0237638
OID20280	P15085	CPA1	-0.361823	0.0236133
OID20372	P08709	F7	-0.36219	0.0234618
OID21092	Q9P232	CNTN3	-0.363664	0.0228618
OID20896	O95994	AGR2	-0.364534	0.0225137
OID20288	Q13822	ENPP2	-0.365692	0.0220571
OID20636	Q9BXN2	CLEC7A	-0.368377	0.0210284
OID21048	Q96GP6	SCARF2	-0.369692	0.0205391
OID20914	O95727	CRTAM	-0.369772	0.02051
OID21084	P23381	WARS	-0.369831	0.0204881
OID20328	Q16663	CCL15	-0.370302	0.0203155
OID20315	P05107	ITGB2	-0.370346	0.0202994
OID21455	P51858	HDGF	-0.370407	0.0202771
OID20638	Q9UQV4	LAMP3	-0.370518	0.020237
OID20849	P58417	NXPH1	-0.371277	0.0199624
OID21076	P50895	BCAM	-0.371882	0.0197457
OID20287	P17813	ENG	-0.372626	0.0194823
OID20509	O60575	SPINK4	-0.373829	0.0190622
OID20841	Q02643	GHRHR	-0.3756	0.0184577
OID20655	Q99616	CCL13	-0.376359	0.0182034
OID20253	Q9UM47	NOTCH3	-0.376558	0.0181374
OID20731	Q9NZC2	TREM2	-0.377402	0.0178589
OID20973	O14618	CCS	-0.378156	0.0176135
OID20351	A1L4H1	SSC5D	-0.380246	0.0169477
OID21110	P14209	CD99	-0.381443	0.0165758
OID20560	Q14242	SELPLG	-0.381647	0.0165131
OID21364	P98073	TMPRSS15	-0.381772	0.0164749
OID20264	Q9UBP4	DKK3	-0.381907	0.0164338
OID20947	Q9H3S3	TMPRSS5	-0.383895	0.0158357
OID20406	P27487	DPP4	-0.384258	0.0157287
OID21362	Q9UBM4	OPTC	-0.384443	0.0156742
OID21415	Q9BXY4	RSPO3	-0.385528	0.0153584
OID20308	Q8TDL5	BPIFB1	-0.386523	0.0150738
OID21459	Q16775	HAGH	-0.386579	0.0150578
OID20311	P46531	NOTCH1	-0.386845	0.0149826
OID20901	P52943	CRIP2	-0.387129	0.0149024
OID20781	O00182	LGALS9	-0.387525	0.0147915
OID20341	P20062	TCN2	-0.388873	0.0144187
OID20985	Q07011	TNFRSF9	-0.39233	0.013499
OID21150	P17538	CTRB1	-0.393925	0.0130917
OID20407	Q9Y5C1	ANGPTL3	-0.394239	0.0130127
OID20336	Q13867	BLMH	-0.397401	0.0122399
OID20307	Q12860	CNTN1	-0.397864	0.0121301
OID20409	P00915	CA1	-0.398966	0.0118722
OID20978	P02771	AFP	-0.400303	0.0115654
OID21336	Q9BSL1	UBAC1	-0.40095	0.0114195
OID21149	P00918	CA2	-0.404005	0.010751
OID21102	P01833	PIGR	-0.404098	0.0107311
OID21426	Q02246	CNTN2	-0.404411	0.0106648
OID20909	P36269	GGT5	-0.404657	0.0106128
OID21097	P00995	SPINK1	-0.405443	0.0104481
OID20277	P32942	ICAM3	-0.405938	0.0103455
OID20928	Q8IUN9	CLEC10A	-0.40604	0.0103245
OID20999	P37023	ACVRL1	-0.40622	0.0102875
OID20674	O15444	CCL25	-0.408169	0.00989382
OID21153	Q6UXH9	PAMR1	-0.408625	0.00980368
OID20235	Q8NBP7	PCSK9	-0.409629	0.00960752
OID20940	Q9H5V8	CDCP1	-0.410686	0.00940466
OID20587	Q6ZUJ8	PIK3AP1	-0.411239	0.00929986
OID21078	Q9NZD4	AHSP	-0.412518	0.00906168
OID21251	Q6UX82	LYPD8	-0.415266	0.00856731
OID20274	P14555	PLA2G2A	-0.415606	0.00850777
OID21117	Q8IWV2	CNTN4	-0.417244	0.00822591
OID20301	Q8N423	LILRB2	-0.417575	0.00816985
OID21075	P19440	GGT1	-0.417782	0.00813512
OID21094	Q96FE7	PIK3IP1	-0.417915	0.00811282
OID20252	P04054	PLA2G1B	-0.418244	0.00805771
OID21380	Q13421	MSLN	-0.418414	0.00802941
OID21071	P11215	ITGAM	-0.420113	0.00775151
OID21123	P20774	OGN	-0.420672	0.00766192
OID21090	Q86T13	CLEC14A	-0.420798	0.00764176
OID21516	P01298	PPY	-0.42103	0.00760496
OID20330	Q12884	FAP	-0.421301	0.00756203
OID20273	Q13740	ALCAM	-0.426276	0.00681133
OID20388	P10646	TFPI	-0.428708	0.00646827
OID21129	Q9UKJ1	PILRA	-0.430486	0.00622699
OID21141	P30043	BLVRB	-0.430607	0.00621095
OID21128	P00352	ALDH1A1	-0.431701	0.00606663
OID20353	P12830	CDH1	-0.432574	0.00595361
OID20238	P55058	PLTP	-0.433886	0.00578728
OID20749	Q9H008	LHPP	-0.436181	0.00550574
OID20325	P18065	IGFBP2	-0.43629	0.00549267
OID20339	P13987	CD59	-0.437377	0.00536384
OID21417	Q16790	CA9	-0.438104	0.00527913
OID21158	P22692	IGFBP4	-0.438526	0.00523052
OID20298	P09093	CELA3A	-0.441771	0.00486926
OID21413	P02760	AMBP	-0.443687	0.0046663
OID21081	O60462	NRP2	-0.443931	0.00464102
OID20284	P17931	LGALS3	-0.447636	0.00427101
OID20289	P15086	CPB1	-0.448899	0.00415091
OID21159	P28799	GRN	-0.450031	0.00404572
OID21139	P08648	ITGA5	-0.453047	0.00377684
OID20340	P19961	AMY2B	-0.454574	0.00364668
OID20933	O60609	GFRA3	-0.458394	0.00333815
OID20866	Q9H3R2	MUC13	-0.458503	0.00332969
OID21304	O00233	PSMD9	-0.459387	0.00326178
OID20981	O14763	TNFRSF10B	-0.460445	0.00318205
OID21156	P04118	CLPS	-0.460698	0.00316327
OID20415	P05451	REG1A	-0.461744	0.00308653
OID20266	P48304	REG1B	-0.468902	0.00260389
OID21262	Q96PQ0	SORCS2	-0.471808	0.00242762
OID20333	P04746	AMY2A	-0.471964	0.00241849
OID20405	P49747	COMP	-0.478103	0.00208133
OID21126	Q9NPH3	IL1RAP	-0.480367	0.00196787
OID20254	Q14767	LTBP2	-0.484218	0.00178733
OID21384	Q16653	MOG	-0.486629	0.00168185
OID20271	P07451	CA3	-0.488316	0.00161137
OID20481	Q8TAD2	IL17D	-0.492036	0.00146506
OID20970	Q6UX15	LAYN	-0.495683	0.00133313
OID21311	Q9BTE6	AARSD1	-0.497777	0.00126224
OID21445	P05089	ARG1	-0.501147	0.00115512
OID21349	Q8N9I9	DTX3	-0.504461	0.0010577
OID20262	Q9NNX6	CD209	-0.505588	0.00102628
OID21074	Q15818	NPTX1	-0.515106	0.000792203
OID20668	P51671	CCL11	-0.523374	0.000628761
OID21098	Q9UGT4	SUSD2	-0.523809	0.000621054
OID20079	P62736	ACTA2	-0.530546	0.000512086
OID20259	P55808	XG	-0.532173	0.000488482
OID20258	Q06141	REG3A	-0.544065	0.000343421
OID21101	Q02747	GUCA2A	-0.552212	0.000267714
OID20943	Q14108	SCARB2	-0.560456	0.000206702
OID21154	P04155	TFF1	-0.56138	0.000200715
OID21458	P62166	NCS1	-0.564652	0.000180734
OID20279	Q9NQ79	CRTAC1	-0.566488	0.000170328
OID21451	Q9HAV5	EDA2R	-0.572171	0.000141441
OID20460	O14904	WNT9A	-0.58421	9.43267e-05
OID20251	Q99988	GDF15	-0.647448	8.39545e-06
OID21069	P01215	CGA	-0.706918	4.90034e-07
